# Supplementary material for: A machine learning approach to automatic detection of irregularity in skin lesion border using dermoscopic images
Source: PeerJ Comput Sci. 2020 Jun 29;6:e268. doi: 10.7717/peerj-cs.268 (PMC7924469; doi:10.7717/peerj-cs.268)
Supplement: Supplemental Information 1 [file peerj-cs-06-268-s001.csv]

FD	convexity	z1	z2	z3	z4	z5	z6	z7	z8	z9	z10	z11	z12	z13	z14	z15	z16	z17	z18	z19	z20	z21	z22	z23	z24	z25	label
1.275	0.9215858902	0.3183098862	0.0008377887	0.0024332211	0.0019151123	0.001792732	0.0038708928	0.004013193	0.0032738372	0.0004851933	0.002965822	0.0061138649	0.005056304	0.0055294385	0.0047469057	0.0006606142	0.0013228992	0.004421738	0.0086622259	0.0070148182	0.0058262995	0.0069544909	0.0063613185	0.0008192357	0.0022746703	0.0030504551	0
1.236	0.917247042	0.3183098862	0.0014504714	0.0002769979	0.0027655535	0.0030278436	0.0039626262	0.0003633953	0.0044228034	0.0004058526	0.0048511036	0.0060998408	0.0072318501	0.000286347	0.0057799592	0.0007940128	0.0013933879	0.0070181642	0.00836611	0.0098859999	0.0067785397	4.69198441844137E-05	0.0066810859	0.0014823074	0.0020744526	0.0044406462	0
1.231	0.9541040654	0.3183098862	0.0015808216	0.0003928782	0.000282988	0.0031974424	0.0025900846	0.0006803801	0.0005740815	0.0039887258	0.0048684966	0.0039426219	0.0037825264	0.0009948619	0.0011147093	0.0052928092	0.0043514746	0.0065762119	0.0053645331	0.0055573247	0.0125736497	0.0013254529	0.0020957645	0.0063011343	0.0054663472	0.0033814098	0
1.086	0.8942317481	0.3183098862	0.000378803	0.0023364964	0.002125013	0.0008567844	0.0051381521	0.0037444712	0.0034955518	0.0030651667	0.0015528332	0.0078669677	0.0055082362	0.0048967655	0.0047963797	0.0037700973	0.0018617036	0.0025847589	0.0107287914	0.007611301	0.0007732562	0.0056353071	0.0060050113	0.00392629	0.0023956524	0.006842597	0
1.0968	0.9323235879	0.3183098862	0.0009498392	0.0010675313	0.0019497803	0.0020364844	0.0026192581	0.0017644204	0.0033243225	0.0020369181	0.0033810176	0.0042077197	0.0033637022	0.0024437221	0.0048022036	0.0027373141	0.0011120218	0.0050688597	0.0060661991	0.0047549629	0.0039071985	0.0031055139	0.0064060252	0.0033114225	0.001987571	0.0055949013	0
1.2307	0.8781802888	0.3183098862	0.0011382326	0.0002806308	0.0007318758	0.0022996318	0.0017231462	0.000388628	0.0010265969	0.0025184257	0.0034971198	0.0024413575	0.0066524945	0.0003857198	0.0010166584	0.0033809041	0.0089345046	0.0047200163	0.003013344	0.0093691016	0.0062589409	0.000243839	0.0006405505	0.0041181558	0.0107747577	0.0017370668	0
1.1877	0.8945579331	0.3183098862	0.0015037469	0.0017605928	0.0026658083	0.0030256278	0.0036166181	0.0029368844	0.004383788	0.0021283381	0.0045838396	0.0056577529	0.0046748962	0.0041143698	0.0060084043	0.0028876926	0.0035285901	0.0061907304	0.0079284671	0.0065135697	0.0076341712	0.0052868043	0.0075032732	0.0035457759	0.0051112622	0.0043773414	0
1.1624	0.8859479706	0.3183098862	0.0015651418	0.0023489681	0.0021782088	0.0032565116	0.0031258602	0.0038097838	0.0035380905	0.0007654782	0.0051948351	0.0048726727	0.0061015523	0.0050917042	0.0047523399	0.0007618761	0.0024989257	0.0074827124	0.0067796912	0.0083954349	0.0022453179	0.0060860037	0.0057548009	0.0005895613	0.0031369931	0.0059876413	0
1.1885	0.9238637534	0.3183098862	0.0017723399	0.0003499637	0.0017979185	0.0036002423	0.0013532277	0.0007384906	0.0028754133	0.0019503309	0.0055201721	0.0023921716	0.0022859637	0.0013768956	0.0037797076	0.002486046	0.0062946786	0.0075274015	0.0038293043	0.0033675071	0.0041532613	0.002393092	0.0044640613	0.0027825478	0.0083553819	0.0103045233	0
1.2062	0.8746811481	0.3183098862	0.0006701828	0.0031168427	0.001685064	0.001385622	0.004782093	0.005145842	0.0028581943	0.001588378	0.0021943468	0.007481991	0.0044577439	0.0070966036	0.0041071638	0.0021397538	0.0029508605	0.0031340812	0.0104940096	0.0062095422	0.0065624383	0.0089278157	0.0054647412	0.0026012083	0.0043594334	0.0013314014	0
1.2007	0.8553586526	0.3183098862	0.0016505568	0.0023508029	0.000582105	0.0034460084	0.003780096	0.003817961	0.0010586014	0.002192809	0.0055207307	0.0058737857	0.0048752368	0.0051104572	0.0016654672	0.0030558192	0.0011038331	0.0079827227	0.008148812	0.0067528024	0.0049133214	0.0061145704	0.0024480928	0.0040135841	0.0018611927	0.0029438328	0
1.1946	0.9243835977	0.3183098862	0.0009602865	0.0023561664	0.0021795207	0.0020671966	0.003130665	0.0038468889	0.003552984	0.0007706481	0.0034580692	0.0048942402	0.006105945	0.0052001168	0.0048004644	0.0008137998	0.0024580229	0.0052445278	0.006835447	0.0083884564	0.0022466439	0.0063305418	0.005863163	0.00065328	0.0030162951	0.0059887192	0
1.1437	0.9099512522	0.3183098862	0.0014017435	0.0004156492	0.0010813047	0.0028433717	0.0003165672	0.0007950944	0.0015737219	0.0013022737	0.0043527529	0.0006545179	0.0040324595	0.001319045	0.0016915102	0.0021507642	0.0043551653	0.0059322303	0.0011919875	0.0059578574	0.0104655357	0.0020260889	0.0012319089	0.003311193	0.004463442	0.0040733468	0
1.1647	0.871355732	0.3183098862	0.0006655883	0.0037102065	0.0017977729	0.0014474386	0.0024024745	0.0059831849	0.0030193936	0.0037939324	0.0024557712	0.0037351043	0.0038576485	0.0079067192	0.0042723106	0.0044685868	0.0014703949	0.0037851045	0.0051861211	0.0052886444	0.0035213425	0.00925212	0.0055620795	0.0042900457	0.001928755	0.0089817139	0
1.2139	0.9080984945	0.3183098862	0.0017922406	0.0017650737	0.0026747855	0.0037228661	0.0036124428	0.0029621991	0.0044229439	0.0021610569	0.0059159193	0.0056605489	0.0046649013	0.0041970883	0.006112067	0.0029840273	0.0034667083	0.0084630528	0.0079385747	0.0064235234	0.0076954278	0.0054961814	0.0077098228	0.0037707903	0.0050477827	0.0042156945	0
1.2129	0.8852182855	0.3183098862	0.0016848168	0.0009668484	0.0032042853	0.0034944179	0.0048383634	0.0015116926	0.0051785161	0.0014965055	0.0055465556	0.0074216022	0.0059366609	0.001889898	0.0068914082	0.0022127355	0.0011734231	0.0079392202	0.010142078	0.0081514472	0.004968189	0.0020054519	0.0082066535	0.0031233625	0.0021038446	0.0036509084	0
1.2753	0.7849007713	0.3183098862	0.0010744389	0.0010840369	0.0028348952	0.0021573291	0.0027284883	0.0018451105	0.004645913	0.0010309371	0.0032603653	0.0043088729	0.0052034506	0.0026619313	0.0063363926	0.0014066267	0.0042820519	0.0043948866	0.0061106824	0.007168138	0.0060915697	0.00355113	0.0078685008	0.0017430486	0.0053360838	0.0020943514	0
1.246	0.9137149061	0.3183098862	0.0010047968	0.0002430514	0.0027641912	0.0020297937	0.0027695427	0.0001993564	0.0043164199	0.0060988006	0.0030922917	0.0041898443	0.0043916403	0.0001493796	0.0053959573	0.0086017198	0.0084529048	0.0042029963	0.0056406703	0.0059649715	0.0059941391	0.0009148972	0.0057530416	0.0111290255	0.0094238263	0.0060717271	0
1.1362	0.9243030241	0.3183098862	0.0009377281	0.0030105844	0.0012637334	0.0019452611	0.00055122	0.0046058584	0.0020765423	0.0034860753	0.0030817411	0.0007147789	0.0003087352	0.0055514256	0.00284302	0.0045786527	0.001059077	0.0043830102	0.0007549356	0.0002553301	0.000851149	0.0055354832	0.0035415626	0.0052783573	0.0013163865	0.0036595602	0
1.2197	0.9505140664	0.3183098862	0.0018794515	0.0010196757	0.0014099041	0.0037895894	0.0009498293	0.0017854375	0.002221837	0.0038769898	0.0057407292	0.0012832254	0.0019786711	0.0026943778	0.0028315841	0.005087176	0.0033286691	0.0077003333	0.0015070705	0.0022567594	0.008978426	0.0038278489	0.0031532407	0.0059214511	0.0046593867	0.0055828045	0
1.1975	0.7990661514	0.3183098862	0.0002413099	0.0017412443	0.0024345374	0.0005785292	0.0047944817	0.0028393888	0.0041542959	0.0016183184	0.0010956062	0.0075464343	0.0039787378	0.003838671	0.0060095449	0.0022744715	0.0007170246	0.0018412692	0.0106612491	0.0055704248	0.0061672647	0.0046901203	0.008032816	0.0029407758	0.0009593557	0.0036075086	0
1.3052	0.9426647953	0.3183098862	0.0006884788	0.0011299422	0.004436798	0.0014024323	0.0015566166	0.002074517	0.0071332009	0.0042397762	0.0021664381	0.0024346453	0.0051971998	0.0033034212	0.0094001895	0.0059557004	0.007181054	0.0030005599	0.0034165902	0.0070809738	0.0073111283	0.0049219866	0.0110014729	0.0076556757	0.0082884566	0.0005172125	0
1.1603	0.8943452286	0.3183098862	0.0009127947	0.0023381372	0.0020278925	0.0019075587	0.003840188	0.0037547424	0.0032203866	0.0020813531	0.0030794059	0.0059130037	0.0084156521	0.0049340298	0.0041570082	0.0025581127	0.0030604227	0.0045316445	0.0081101347	0.0114819126	0.0024390701	0.0057386691	0.0047082403	0.0027142843	0.0033701723	0.0101979879	0
1.1835	0.9041760933	0.3183098862	0.001614984	0.0003405955	0.0015734176	0.0032798356	0.0011927184	0.0006909588	0.0024891993	0.0031376347	0.0050240246	0.0019246121	0.0013159791	0.0012412492	0.0032097993	0.0042549984	0.0032431152	0.0068337537	0.0028819603	0.002030932	0.0040706779	0.0020965388	0.003676407	0.0052544253	0.004525975	0.0081500333	0
1.2503	0.9055560632	0.3183098862	0.0016607051	0.0003747961	0.0014415508	0.0033641433	0.001302042	0.0005897737	0.002486467	0.0048631556	0.0051349439	0.0019317889	0.0026642228	0.0007406274	0.0036762466	0.0066077014	0.0043259403	0.0069591606	0.002585045	0.004093795	0.0067147809	0.0007802884	0.0051086771	0.0081523734	0.0056280326	0.0062416875	0
1.2923	0.9374331366	0.3183098862	0.0004494949	0.0050567403	0.0006870195	0.000940229	0.0011616061	0.0080023579	0.0011502766	0.0028110183	0.0015098495	0.0017083115	0.0025384125	0.0102724845	0.0016203492	0.0036882933	0.0016223925	0.0021866293	0.0022182465	0.0033124782	0.0016060062	0.0115358344	0.0020980456	0.0042335421	0.0021115482	0.0046230166	0
1.2287	0.9174986772	0.3183098862	0.0014608595	0.0023408623	0.0019718074	0.0030033841	0.00030519	0.0035426878	0.003258726	0.0049371856	0.0046943099	0.0004949144	0.0006494035	0.0041786221	0.0044985937	0.006619921	0.0030245718	0.0065687204	0.0007874413	0.0009816145	0.0044252575	0.0039777764	0.0056628196	0.0079253076	0.0039766096	0.0017008415	0
1.2282	0.9238524228	0.3183098862	0.000935113	0.0017540576	0.0026698989	0.0019629331	0.0036212182	0.0029050475	0.004412491	0.002154128	0.0031679602	0.0056920644	0.0046617993	0.0040286815	0.0060932346	0.0029467117	0.0035134861	0.0046101586	0.0080175579	0.0064552467	0.0076524022	0.005112726	0.0076810679	0.0036598842	0.0050898611	0.0042669674	0
1.1555	0.8953931501	0.3183098862	0.0010606107	0.0030401003	0.000905502	0.0022537171	0.0038873887	0.004952546	0.0014238556	0.0012136338	0.0037048731	0.006039384	0.006210537	0.0066647758	0.0018227713	0.0021632167	0.0023942539	0.0055177368	0.0083782732	0.008554513	0.0039638808	0.0080450443	0.0020740652	0.0036180798	0.0034566283	0.0028835686	0
1.2703	0.8766402517	0.3183098862	0.0012248917	0.0064826179	0.0018921304	0.0025170819	0.0025736131	0.0105526088	0.0031335629	0.0046549192	0.0039405427	0.003922335	0.0036457755	0.0141861888	0.0043436082	0.0054609059	0.0017992185	0.0055515336	0.0053261797	0.0049520223	0.001544035	0.0171006889	0.0055070803	0.0051909091	0.0022428028	0.0114063318	0
1.2501	0.9138998024	0.3183098862	0.0014362312	0.0017932393	0.0018976129	0.0028816893	0.0027276004	0.0030989581	0.0029913555	0.001808343	0.0043387671	0.004190868	0.008171758	0.004563231	0.0038098551	0.0024928745	0.0087503819	0.0057939115	0.0057644651	0.0112248118	0.0050556578	0.0062343026	0.0042292772	0.0031643965	0.0106566956	0.0035291653	0
1.2942	0.8476244086	0.3183098862	0.0010153825	0.0031195846	0.0016837832	0.0020765906	0.0047793921	0.0051597602	0.0028427759	0.0015785586	0.0032285659	0.007467555	0.0044626158	0.0071363726	0.0040601303	0.0021200898	0.0029413844	0.0045040596	0.01045644	0.0062182038	0.0065658492	0.0090149916	0.0053683722	0.0025644415	0.0043421814	0.0013559581	0
1.3097	0.8672373086	0.3183098862	0.0007877802	0.000264996	0.0026424022	0.0016868525	0.0059394565	0.000301863	0.0042055466	0.0016152397	0.0028097469	0.0090361878	0.0066388821	0.0001078839	0.0054486835	0.0022831775	0.0033680364	0.0042597668	0.0122264896	0.0090953737	0.0055853388	0.0004460213	0.0062046347	0.0031112535	0.0037028315	0.0092765325	0
1.1513	0.9128763801	0.3183098862	0.0007242172	0.002326386	0.0045447975	0.0013624805	0.0012456832	0.0037016229	0.0072668932	0.0038055998	0.0018333379	0.0018889462	0.0036895804	0.0048085733	0.0094919876	0.0052417423	0.0084573231	0.0020669012	0.0025122684	0.0049458358	0.0052697696	0.0055344904	0.0109594929	0.0065523917	0.0098000826	0.0122165765	0
1.1672	0.945539629	0.3183098862	0.0011155952	0.0004196042	0.0005868101	0.0022732105	0.0018298881	0.0008151537	0.0007530292	0.0024259624	0.0035032904	0.0029047372	0.0046941986	0.0013762993	0.0005773376	0.0036120377	0.0069342056	0.0048117859	0.0041569988	0.006764112	0.0096117419	0.0021514425	0.0005354979	0.0050134582	0.0077677492	0.0076258202	0
1.2353	0.9129118457	0.3183098862	0.0012383455	0.0031219526	0.0016824087	0.0025086879	0.0047791857	0.0051714615	0.0028354093	0.0015674586	0.0038427183	0.0074628255	0.0044646018	0.0071685637	0.0040414599	0.0020871593	0.0029439303	0.0052631778	0.0104436687	0.0062272707	0.0065607217	0.0090823825	0.0053368913	0.0024928518	0.0043411422	0.0013833537	0
1.2563	0.9212049316	0.3183098862	0.0007512391	0.0002652611	0.0026420404	0.001599151	0.0059373351	0.0003034151	0.0041976305	0.0016120462	0.0026475382	0.0090268914	0.0066403511	0.0001131656	0.0054215619	0.0022749894	0.0033587271	0.0039985796	0.0122028521	0.0090942943	0.0055843952	0.000432109	0.0061408014	0.0030837277	0.0036724424	0.009277574	0
1.2856	0.8978777691	0.3183098862	0.0005451379	0.0024293341	0.0023225912	0.0010590782	0.0056983996	0.0039914268	0.0039438449	0.0026387138	0.0015278119	0.0088901937	0.0031808055	0.0054592361	0.0056724629	0.0036360517	0.0018343065	0.0019609795	0.0124356032	0.004530467	0.0063970634	0.0067798873	0.0075457533	0.0045833219	0.0028837136	0.0016739291	0
1.2089	0.9151207306	0.3183098862	0.0007026169	0.0030259578	0.0018114783	0.0015127545	0.003902431	0.0048783258	0.0030190433	0.002952807	0.0025387483	0.0060184233	0.0067480972	0.0064426467	0.0042230521	0.0036879565	0.0021900309	0.0038784966	0.0082822501	0.0091863455	0.0037890892	0.0075299798	0.0054153054	0.0041744584	0.002858368	0.0045954379	0
1.2658	0.8131416927	0.3183098862	0.0001781147	0.0030281346	0.0018106538	0.0004844921	0.0038991895	0.0048900583	0.003006116	0.0029571479	0.0010388495	0.006009855	0.0067641249	0.0064789712	0.004181226	0.0037359113	0.0021788641	0.0019375622	0.0082604017	0.009229978	0.0037751304	0.0076173508	0.0053232809	0.0042662434	0.0028107824	0.0046184174	0
1.1773	0.9107661418	0.3183098862	0.0002741458	0.0043965628	0.0038340615	0.0005531134	0.0009208314	0.0071129566	0.0060797244	0.0067682371	0.0008418055	0.0013643564	0.0013770091	0.0095111158	0.0078230807	0.0096223656	0.0152758085	0.0011451149	0.0017882493	0.0018378682	0.00188215	0.0114742351	0.00880283	0.0125830693	0.0179319718	0.0053667632	0
1.144	0.9216348838	0.3183098862	0.001362622	0.0011157789	0.0007292131	0.0027662022	0.0021449106	0.002002349	0.0010700734	0.0031884889	0.0042421309	0.0033659932	0.0058256968	0.0030959513	0.0013274487	0.0046991803	0.0074847045	0.0058017682	0.0047529327	0.0082283294	0.0093715353	0.0044631821	0.0019337861	0.0064216661	0.0082444609	0.0089444459	0
1.2908	0.9601087949	0.3183098862	0.0008795376	0.0037291494	0.0014857016	0.0019037323	0.0040113311	0.0060835937	0.0024955736	0.0006975284	0.0032050913	0.0062202676	0.008216453	0.0082111661	0.0035344711	0.0005036581	0.0015686291	0.0048882723	0.0086126986	0.0112061738	0.0047857347	0.0099684025	0.0046144722	0.0002771917	0.001609171	0.0047139563	0
1.2005	0.9122733913	0.3183098862	0.0009299991	0.0037341496	0.0013606053	0.0020141025	0.0035972961	0.0061099088	0.0021777606	0.0005795632	0.0033934028	0.0056115038	0.006088861	0.0082902187	0.0028561401	0.000498932	0.0034771405	0.0051794891	0.0078219137	0.0083595755	0.0029111764	0.0101524935	0.0033354321	0.0006031814	0.0043864814	0.0053201326	0
1.2471	0.8275362772	0.3183098862	0.0014121861	0.0017593347	0.002668378	0.0028199221	0.00362335	0.0029299517	0.0044077532	0.0021317783	0.004221777	0.0056874193	0.0046694923	0.0040924212	0.0060837087	0.0028878596	0.0035531003	0.0056171241	0.0080053676	0.0065194225	0.0076129854	0.0052332008	0.007671155	0.0035448514	0.0051350745	0.0043775267	0
1.2899	0.8960532896	0.3183098862	0.0011612477	0.0023239156	0.0024891171	0.0024402801	0.0036827091	0.0036768764	0.0041418234	0.0018655408	0.0039476104	0.0056538049	0.0059009845	0.0046882544	0.0057800229	0.0019869475	0.0012240371	0.0057764808	0.0077364872	0.0080307627	0.0053965426	0.0051355332	0.0073894994	0.0020064183	0.0014496198	0.0059950773	0
1.3097	0.9347248505	0.3183098862	0.0016128903	0.0017236782	0.0015061315	0.0032694184	0.0015345185	0.0030018299	0.0023698584	0.0049565257	0.0049927384	0.0021182597	0.0026183974	0.0044887387	0.0030051704	0.0066148261	0.0023511878	0.0067628781	0.0025021797	0.0029025601	0.0101322499	0.0062928872	0.0032904642	0.0078998538	0.0033588764	0.0034879082	0
1.1758	0.8836968506	0.3183098862	0.0010905149	0.0004085492	0.0009034204	0.0022182584	0.0025731835	0.0007594872	0.0013450071	0.0019298679	0.0034059514	0.0037863211	0.0048204576	0.0012190822	0.0015537588	0.0027349922	0.0087957533	0.0046454346	0.0049230963	0.0068479104	0.0114835361	0.0018118859	0.0015523677	0.0036251285	0.0106702742	0.0017153731	0
1.2535	0.8849391126	0.3183098862	0.000299877	0.0057899583	0.0013679631	0.0006048455	0.0016663829	0.0094185227	0.0022186606	0.0047428605	0.0009736324	0.0025639193	0.0049826833	0.0126471221	0.0029718669	0.0056424623	0.0029915677	0.0015299072	0.0035090313	0.0067940553	0.0023109874	0.0152189871	0.0035784767	0.0054790849	0.0036342132	0.0133360985	0
1.2809	0.9434471731	0.3183098862	0.0007280559	0.0030376216	0.0012847882	0.0015583019	0.0044270545	0.0049412672	0.0020767073	0.0017132835	0.0026043811	0.0068394225	0.0069514809	0.0066378062	0.0027757774	0.0020734091	0.0019953448	0.0039793457	0.0094290511	0.0095426863	0.0045944328	0.0080000857	0.0033637859	0.0021622567	0.0024990705	0.0067195949	0
1.1826	0.9344606401	0.3183098862	0.000654093	0.0009330216	0.0032971768	0.0013244538	0.0019560025	0.0013485867	0.0051919399	0.0063788259	0.0020250617	0.0029703536	0.0055303039	0.0014581668	0.0065927494	0.009001868	0.0078358763	0.0027646671	0.0040209181	0.0074548056	0.005320151	0.0011498832	0.0072349506	0.0116562486	0.0085462863	0.007604905	0
1.2745	0.9533875348	0.3183098862	0.0009433183	0.0002436158	0.0027636559	0.001901012	0.0027639004	0.0002022547	0.0043066677	0.006104043	0.0028855009	0.0041819158	0.0044056977	0.0001409589	0.0053635971	0.0086317876	0.0084366715	0.0039049582	0.005633032	0.0059742071	0.0059468623	0.0008960531	0.0056793489	0.0112063415	0.0093384456	0.0060446724	0
1.2627	0.9156798305	0.3183098862	0.0013996758	0.0031239581	0.0016848893	0.0027835623	0.0047874613	0.0051803798	0.0028762862	0.001554155	0.004141157	0.007491748	0.004456758	0.0071891842	0.0041763829	0.0020205135	0.0029866138	0.0054686472	0.0105173604	0.0062381485	0.0065270194	0.0091154534	0.0056419543	0.0023499151	0.0043914387	0.0014169894	0
1.249	0.9551053995	0.3183098862	0.0011557027	0.0009600917	0.0028754488	0.0023831596	0.0032824806	0.0014794295	0.0045357145	0.0019509684	0.0037571206	0.0050214421	0.0059214711	0.0018059121	0.0057826619	0.0026789364	0.0053740502	0.0053503151	0.0068313386	0.0080837861	0.0052130225	0.0018434114	0.0064015307	0.0033773461	0.0063156996	0.0061967164	0
1.2171	0.8814836566	0.3183098862	0.0013025616	0.0017559518	0.0019897532	0.0027307868	0.003498466	0.0029157	0.0033450938	0.0009601245	0.0043973735	0.0055128649	0.0039233702	0.0040633483	0.0047389953	0.001235585	0.0023940712	0.0063836359	0.0077832397	0.0054670636	0.0056752349	0.0052002905	0.0061782051	0.001387597	0.0035024779	0.0039427589	0
1.2369	0.8677804811	0.3183098862	0.0014596136	0.0009694771	0.0015853516	0.0029974692	0.0008793189	0.0012644106	0.0025917412	0.0041342066	0.0046760169	0.0012239429	0.0008316317	0.0010060997	0.0035201084	0.0054764535	0.0025157026	0.0065240253	0.0015087265	0.0011043833	0.0045665633	6.86521392634607E-05	0.0043362861	0.0064279782	0.0033287883	0.0022038559	0
1.2133	0.9107820315	0.3183098862	0.0007711847	0.0002637001	0.0028335787	0.0015282109	0.0038412888	0.0002981745	0.0044571294	0.0021932604	0.0022811504	0.005817009	0.0049754059	0.0001090762	0.0056581564	0.0028682544	0.0079675107	0.0030823887	0.0078070952	0.0067548343	0.0048971233	0.0004114927	0.0062337664	0.0033013756	0.0093661555	0.0089418402	0
1.1999	0.9200922608	0.3183098862	0.0004599368	0.0003669536	0.0030784025	0.0010331242	0.0033343987	0.0005537722	0.005231199	0.0007209599	0.0018175213	0.0053330605	0.0051185105	0.0006526039	0.0075225694	0.0010001206	0.0012593022	0.0028745048	0.0076641316	0.007087368	0.0062291815	0.0006251183	0.0099811722	0.00126505	0.0010748031	0.0033904384	0
1.3304	0.8830748562	0.3183098862	0.0012989992	0.0017578886	0.0026690393	0.0026906926	0.0036151306	0.0029247059	0.004398233	0.0021471788	0.0042596022	0.0056629085	0.0046683914	0.0040857257	0.0060468268	0.0029389288	0.0034965873	0.0060671632	0.0079422852	0.0064614938	0.0076658721	0.0052402026	0.0075788068	0.0036543765	0.0050737251	0.0042857488	0
1.2157	0.8912412423	0.3183098862	0.0012129875	0.0016495045	0.0021861985	0.0025020541	4.35334396227983E-05	0.0023734105	0.0035908673	0.0032758987	0.0039275784	0.0002484921	0.0016115992	0.0025061599	0.0049140465	0.004267886	0.00151662	0.0055167562	0.000656223	0.0019282676	0.0027251966	0.0017670947	0.0061195267	0.0048579814	0.0020328663	0.0004099552	0
1.2311	0.8988109101	0.3183098862	0.0015835395	0.0003419687	0.0011098553	0.0032205831	0.001568586	0.0004241712	0.0017009321	0.0030517524	0.0049444576	0.0026532654	0.0013090647	0.000271692	0.0020765807	0.0040514564	0.0047733267	0.0067454533	0.0040850695	0.0021087419	0.0058358229	0.0002358376	0.0021797935	0.0048228603	0.0064440371	0.0088859588	0
1.1249	0.9083489333	0.3183098862	0.0008075674	0.00036903	0.0030784868	0.001711489	0.0033302651	0.0005645263	0.0052262721	0.0007154306	0.0028022581	0.0053149886	0.0051170354	0.0006841937	0.0075051805	0.0009677159	0.0012716255	0.0041460973	0.0076176589	0.0070862001	0.0062258485	0.0006966734	0.009941314	0.001178632	0.001099268	0.0034095651	0
1.0815	0.9423666597	0.3183098862	0.0022888528	0.001051239	0.0026790627	0.0046461255	0.0003249401	0.0019445585	0.0043502453	0.0049854155	0.0071198183	0.0006597593	0.0022402024	0.003144622	0.0058370046	0.0066938384	0.0048281587	0.009715068	0.0011940333	0.0028001353	0.006757138	0.0048029128	0.0070456337	0.0080533134	0.0063891249	0.0041300911	0
1.1174	0.9309228698	0.3183098862	0.0012644353	0.0004490931	0.0033407587	0.0025458091	0.0018629912	0.0009641579	0.0052869851	0.0059861856	0.0038591594	0.0028144268	0.0056168554	0.0017996182	0.006778287	0.0084114681	0.00766809	0.0052149261	0.003776555	0.0075750913	0.0073520229	0.0030741524	0.0075810003	0.0108276664	0.0085281723	0.0040760791	0
1.2178	0.9156060998	0.3183098862	0.0010695137	0.0017899252	0.0013427216	0.0021771224	0.0013249024	0.003081726	0.0020905882	0.0034604518	0.0033477979	0.0020673143	0.0048090961	0.004512333	0.0026394326	0.0050834445	0.0071630583	0.0045787744	0.0029179039	0.0069603338	0.0083809758	0.0061182418	0.0030232954	0.0069456192	0.0081866208	0.0057896558	0
1.3102	0.8437914705	0.3183098862	0.0020995488	0.0016633437	0.0021804215	0.0042732149	5.53219442154085E-05	0.0024436252	0.0035619087	0.0032762062	0.0065772229	0.0003193594	0.0015860756	0.0027067218	0.0048335975	0.004256353	0.0015312587	0.0090299785	0.0008460653	0.0018665132	0.0027410622	0.0022068671	0.005949832	0.0048299448	0.002106153	0.0004423637	0
1.3081	0.9001531627	0.3183098862	0.0014317936	0.0017595975	0.0026693844	0.0029641165	0.0036132307	0.002933571	0.0043969358	0.002147271	0.004688123	0.0056551992	0.0046695824	0.0041118415	0.0060411748	0.0029428361	0.0034882988	0.0066702518	0.0079226406	0.0064578764	0.0076731962	0.0052996295	0.0075652927	0.0036676742	0.0050657691	0.0042812061	0
1.2294	0.9514505108	0.3183098862	0.0003057299	0.0009552804	0.0027556496	0.000720877	0.0047077993	0.001454058	0.0043425321	0.0010252565	0.0013552443	0.0071444851	0.0062296619	0.0017294991	0.0055265413	0.0011459809	0.0078105842	0.0023051767	0.009625669	0.0084972532	0.0038335105	0.0016649811	0.006098344	0.0009440428	0.0092335589	0.011038468	0
1.1301	0.8908791191	0.3183098862	0.0015350198	0.0003609436	0.0021555979	0.0031053209	0.0007728621	0.0005196256	0.0034915918	0.0037830404	0.0047257946	0.0010147147	0.0020176117	0.000541067	0.0046695731	0.0049942266	0.0062463126	0.0063683804	0.0011925507	0.0029948234	0.0056111518	0.0003460547	0.0056241875	0.0058782298	0.0084125293	0.0074930978	0
1.1356	0.9215935555	0.3183098862	0.0010954665	0.0024537956	0.0009871944	0.0022133077	0.0008875152	0.0041123613	0.0017875636	0.0002075686	0.0033574616	0.0015079966	0.0030846824	0.0057922174	0.0028415235	0.0005542878	0.0051452697	0.0044932959	0.0023445222	0.0048637104	0.0138011509	0.0074779809	0.0043173835	0.0013806968	0.0059929086	0.0057976483	0
1.1965	0.8991694487	0.3183098862	0.0013172996	0.0016512811	0.0013473371	0.0027150108	0.0008084035	0.0023821572	0.0022045364	0.0041507838	0.0042582498	0.001051397	0.0019405897	0.0025301273	0.0029963306	0.0055002695	0.002594177	0.0059798443	0.001118803	0.0026951615	0.0027764187	0.0018171576	0.0036899211	0.0064547989	0.0033663602	0.0028259953	0
1.1372	0.8523802492	0.3183098862	0.0019209769	0.0003833462	0.0030858952	0.0039847765	0.0033067126	0.0006386758	0.0052329215	0.0006837134	0.0063189307	0.0052116931	0.005109024	0.0009021473	0.0075030438	0.0007845799	0.0013399229	0.0090160248	0.0073518633	0.0070820735	0.0062058759	0.0011913075	0.00992045	0.0006927922	0.0012000065	0.0035163678	0
1.1768	0.8955768034	0.3183098862	0.002361495	0.0016688504	0.0021768562	0.0047956381	5.91981646934986E-05	0.0024714758	0.0035439845	0.0032763522	0.0073563915	0.0003450996	0.0015765885	0.0027859194	0.0047834165	0.0042523438	0.0015365254	0.0100582419	0.000915044	0.0018428509	0.0027469592	0.0023795693	0.0058425285	0.004820427	0.0021326437	0.0004539465	0
1.2395	0.8991216947	0.3183098862	0.0023674958	0.0003383531	0.0018004295	0.0047889352	0.0013603644	0.0006800313	0.0028957694	0.0019572872	0.0072996856	0.0024319856	0.0022874066	0.0012117093	0.0038486729	0.0025139664	0.0062798411	0.0098949734	0.003932649	0.0033229228	0.0041815415	0.002035693	0.0046375383	0.0028476557	0.0083295053	0.0103226611	0
1.2118	0.8978265689	0.3183098862	0.0005439052	0.0016346502	0.0026049531	0.001200391	0.0033857578	0.0025430248	0.0041620094	0.0057686172	0.0020932844	0.005182833	0.0061195067	0.0031498044	0.0054296582	0.0074905649	0.0045859155	0.0033454933	0.0070495216	0.008396302	0.0019888932	0.0032818996	0.0062566518	0.0085753819	0.0052598945	0.0140780382	0
1.1695	0.9093011932	0.3183098862	0.0014144583	0.0004352263	0.0013145981	0.0028714099	0.0012523353	0.0008939615	0.0019499525	0.0041670773	0.0044057205	0.002012318	0.0044635819	0.0015996429	0.0022330189	0.0060300449	0.008963412	0.0060362908	0.0029228656	0.0063365374	0.008020313	0.0026366914	0.0021686104	0.0080573262	0.0100427796	0.0076153218	0
1.1126	0.9502000669	0.3183098862	0.0015760636	0.0017962403	0.0013403808	0.0031935158	0.0013272655	0.003113634	0.0020828575	0.0034555631	0.0048819036	0.0020600016	0.0047988386	0.0046029265	0.0026263768	0.0050484197	0.0071373193	0.0066458851	0.0028835886	0.0068803752	0.0083382933	0.0063153477	0.0030267131	0.0068447935	0.0080493623	0.0058484629	0
1.099	0.9429786959	0.3183098862	0.0007160853	0.0017433863	0.0024348616	0.0013597218	0.0048081445	0.0028488643	0.0041892083	0.0016329793	0.0018781277	0.0076080615	0.0039781112	0.0038603673	0.006133011	0.0023333464	0.0006993426	0.0022600591	0.0108242649	0.0055665066	0.0061686982	0.0047242794	0.0083245343	0.0031090399	0.0009427705	0.0035294031	0
1.0931	0.9428102214	0.3183098862	0.0026345608	0.0009977017	0.0016685595	0.0053454945	0.0007805024	0.0014072428	0.0027022628	0.0056586544	0.0081894661	0.00118687	0.0007409114	0.0014126813	0.0036054407	0.0076459852	0.0021312492	0.0111817553	0.001650855	0.0013079131	0.0039896451	0.0008194236	0.0043040501	0.0092872097	0.0029317513	0.0021464516	0
1.0912	0.9491640468	0.3183098862	0.0010807539	0.0030241469	0.0014463997	0.0022751414	0.0051060543	0.0048695998	0.0023623269	0.003739231	0.0036927877	0.0077792558	0.0048688989	0.006419583	0.0032066341	0.0046544288	0.0003565649	0.0054293008	0.0105455412	0.0066988849	0.0024224566	0.0074844153	0.0039589622	0.0050368443	0.0003914102	0.0047709043	0
1.1782	0.9390170587	0.3183098862	0.0008869019	0.0009355906	0.0025572232	0.0017955121	0.0020688823	0.0013616139	0.0039839519	0.0055606942	0.0027445898	0.0031514842	0.0043397267	0.0014953594	0.0049686493	0.0079313005	0.0100471221	0.0037467065	0.0042838994	0.0059633338	0.0047939629	0.0012314154	0.0053126271	0.0104094951	0.0113586891	0.0077479918	0
1.1941	0.8681397849	0.3183098862	0.0007052117	0.0002564875	0.0039223532	0.0015300397	0.0049960696	0.000258403	0.0063303468	0.0038518047	0.0025930039	0.0075983151	0.0081812248	1.75353215525271E-05	0.0084045351	0.004908539	0.0066255176	0.0040010406	0.0102681281	0.0111542876	0.0021908166	0.0007249093	0.0099699254	0.0054336204	0.0077896187	0.0123578123	0
1.2386	0.9470749572	0.3183098862	0.0004952368	0.0030284954	0.0014446128	0.0010956936	0.0051089192	0.0048925494	0.002366019	0.003760022	0.0019148858	0.0078094023	0.0048846299	0.0064887876	0.0032281466	0.0047461396	0.0003249758	0.0030605879	0.0106298178	0.0067420391	0.0024250496	0.0076462914	0.0040214043	0.0052373248	0.000375677	0.004791118	0
1.2562	0.9517430287	0.3183098862	0.0007634939	0.0002547837	0.0025855882	0.0016412055	0.004239989	0.0002491084	0.0041260477	0.0036993981	0.0027522439	0.0064783271	0.0081385468	4.67575259944227E-05	0.0053707176	0.0046506657	0.0042998235	0.0042113169	0.008802511	0.0111081857	0.0021056831	0.00079639	0.006164792	0.0050281571	0.0048997864	0.011317476	0
1.2534	0.9053359451	0.3183098862	7.58349472210732E-05	0.005790355	0.0013681614	0.0002274845	0.001667945	0.0094204466	0.0022221101	0.0047438102	0.0005684703	0.0025731725	0.0049827901	0.0126522632	0.0029836119	0.0056459183	0.0029987561	0.0011926218	0.0035327752	0.0067992659	0.0023193488	0.0152293208	0.0036062357	0.0054872229	0.0036634958	0.0133408319	0
1.2384	0.9248828083	0.3183098862	0.0001824904	0.0043731682	3.67958508022633E-06	0.0003268514	0.0020587682	0.0068585542	7.76470976957138E-07	0.00192798	0.0003994057	0.0030508902	0.0018027131	0.0086608586	1.07357099736941E-05	0.0024521427	2.15426665876369E-05	0.0003761599	0.0040014059	0.0023506153	0.000299639	0.0094443013	3.46359243779552E-05	0.0026324928	5.94952928530507E-05	0.0038703223	0
1.1633	0.9459799356	0.3183098862	0.0015399392	0.0002947604	0.0018701933	0.0032340177	0.0030958231	0.000452961	0.0032112649	0.0019383365	0.0052226071	0.0048468475	0.0058909313	0.0005399955	0.0046830516	0.0027213171	0.0006525901	0.0076135089	0.0067794089	0.0081148721	0.0042023563	0.0005035712	0.0063145588	0.0035574982	0.0008908525	0.002443654	0
1.1975	0.8828819614	0.3183098862	0.0011272286	0.0004036305	0.0021187782	0.0022821746	0.0027089342	0.0007360386	0.0034627043	0.0020367666	0.0034847838	0.0041476685	0.0068841514	0.0011580293	0.0047076317	0.0027430742	0.0062940839	0.0047354586	0.0056739568	0.00957331	0.0023399793	0.0016932993	0.0058421555	0.0033485812	0.0077268833	0.0009964674	0
1.1299	0.9020096689	0.3183098862	0.0007046041	0.0037154192	0.0019552606	0.0015305395	0.0033527578	0.0060121263	0.0031292001	0.0056708246	0.0025953039	0.0051134299	0.0056687626	0.0079995972	0.004098195	0.0072212659	0.0045399257	0.0040019926	0.0069231392	0.0077537172	0.0009772764	0.009483879	0.0047642649	0.0080030994	0.0053758943	0.0097420458	0
1.3185	0.7224468075	0.3183098862	0.0011218784	0.001099908	0.0008714146	0.0022853425	0.0017697619	0.0019224154	0.0012551739	0.0024505335	0.0035179051	0.0026265682	0.0048434241	0.0028700509	0.001324838	0.0035868994	0.0081477148	0.0048174182	0.0034701261	0.0069517507	0.0101322036	0.0039745463	0.0009799378	0.0048979831	0.0096526079	0.0038157931	0
1.3282	0.9370002972	0.3183098862	0.0009837913	0.0030237233	0.0018112484	0.0020707202	0.0038929106	0.0048666657	0.0029925826	0.0029322466	0.0033626222	0.0059615626	0.0067588945	0.0064080119	0.0041311162	0.003644115	0.0021279909	0.0049511115	0.0081273224	0.0092009057	0.0037911082	0.0074503479	0.0052046423	0.0041131861	0.0026809247	0.0045809182	0
1.1531	0.9455784537	0.3183098862	0.0003915888	0.0002769689	0.00103648	0.0008641517	0.0009126087	9.48411754330077E-05	0.0017102879	0.0048617091	0.0014881213	0.0014514914	0.0008405718	0.0006670139	0.0023518861	0.0065073951	0.0018062082	0.0023076614	0.0020774546	0.0008816121	0.0057805044	0.0022880519	0.0029368577	0.0077645578	0.0023597264	0.0007887603	0
1.1448	0.9541940091	0.3183098862	0.0015861577	0.0017617928	0.0026750185	0.003311528	0.0036173368	0.0029454181	0.0044319612	0.0021676521	0.0053000616	0.0056847017	0.0046591417	0.0041485963	0.0061418591	0.0029922508	0.0034789611	0.0076417294	0.0080011328	0.0064154955	0.0076863155	0.0053882899	0.0077740534	0.0037768725	0.0050611723	0.0041952531	0
1.2111	0.9417441922	0.3183098862	0.0012012377	0.0030192297	0.001290133	0.0024744562	0.0006221669	0.0046492644	0.002141703	0.0053046715	0.00388232	0.0009535169	0.0007404958	0.0056736815	0.0029766726	0.0071495704	0.0014301231	0.0054661099	0.0013150876	0.0010130536	0.0025741601	0.0057993721	0.003781606	0.0086351534	0.0018644074	0.003714851	0
1.2561	0.8870662763	0.3183098862	0.0017407832	0.0018062084	0.0021758724	0.0034907538	0.0021433547	0.0031648442	0.0033933329	0.0029993368	0.0052563616	0.0033476724	0.0066269339	0.0047517694	0.0042298416	0.0042777399	0.0052264429	0.0070369257	0.0046940497	0.0091203836	0.0056949724	0.0066485898	0.0044841485	0.0056104866	0.0059146032	0.0019090952	0
1.1653	0.9480425789	0.3183098862	0.0011623211	0.001097822	0.0010989475	0.0023679004	0.0008673666	0.0019115988	0.0016568703	0.002342865	0.0036454527	0.0013181574	0.0026605919	0.0028381951	0.0019679614	0.0036209885	0.0057133693	0.0049932697	0.0018409873	0.0041679335	0.0101770459	0.0039020502	0.002062938	0.0052340299	0.0063327008	0.0051595332	0
1.1537	0.8762767115	0.3183098862	0.001657106	0.001102811	0.0023865783	0.0033120501	0.0021893342	0.0019395577	0.0037826983	0.0022444616	0.0049645838	0.0034498969	0.0045921796	0.0029285332	0.0048737399	0.0031782426	0.005953798	0.0066154699	0.0048832793	0.0063484285	0.0090874797	0.0041274459	0.0055381835	0.0041303745	0.0072292606	0.0013129207	0
1.2753	0.8840760716	0.3183098862	0.0004967683	0.0017421328	0.0024346596	0.0009168756	0.0048048188	0.0028428464	0.0041800604	0.0016275245	0.0012052102	0.0075922972	0.0039791058	0.0038444844	0.0061010633	0.0023142803	0.0007056165	0.0013540327	0.0107820872	0.0055704629	0.0061688941	0.0046926673	0.0082493348	0.0030572879	0.0009586534	0.003547481	0
1.1823	0.9434854061	0.3183098862	0.0016861513	0.0017436945	0.0002472069	0.0034216953	0.0026278392	0.0028493405	0.000525869	0.0041582177	0.005237256	0.003955367	0.0020108623	0.0038575184	0.0010391432	0.0056681996	0.0042423174	0.0071234523	0.0053231086	0.003143897	0.0065957012	0.004707493	0.0019252418	0.0070365893	0.0055788315	0.0053292953	0
1.2086	0.9523327169	0.3183098862	0.0017367079	0.0002863669	0.0006744976	0.0036262321	0.0044083478	0.0004097742	0.0011577398	0.000850171	0.0058088583	0.0068361936	0.0059147702	0.0004141599	0.0017035547	0.0013346767	0.0020132219	0.008395022	0.0094677823	0.0081255414	0.000640426	0.0002207716	0.0023564956	0.0020714607	0.002215174	0.0061371436	0
1.1423	0.9470371755	0.3183098862	0.0008731754	0.0002756928	0.0029395485	0.0017553785	0.002365594	0.0003602598	0.0046528646	0.0027377652	0.0026703267	0.0036516167	0.0045900411	0.0002915456	0.0059685939	0.0038153489	0.005866162	0.0036620334	0.005021947	0.0063259233	0.0069974756	2.95184714268949E-06	0.0066815238	0.004861596	0.0070805395	0.0044837635	0
1.1899	0.8725513822	0.3183098862	0.0018131376	0.0002917381	0.0010308725	0.0037030934	0.0009039208	0.0001704559	0.0016719333	0.0048712596	0.0057295156	0.0014790477	0.0007797598	0.0004483499	0.0022334061	0.00653067	0.0017942129	0.0079155327	0.0021877622	0.0006643422	0.0058107915	0.001801657	0.0026654547	0.0078211777	0.0024398312	0.0008996611	0
1.1696	0.9395553959	0.3183098862	0.0021299632	0.000338452	0.002104806	0.0043005666	0.0019160127	0.0006803017	0.0033647326	0.0052659044	0.0065315969	0.0026786179	0.0025139425	0.0012115756	0.0043973064	0.0070414455	0.0033841583	0.0087990509	0.0032351746	0.0027889042	0.0065002699	0.0020330348	0.0050935056	0.0084380472	0.0046260887	0.0038208592	0
1.2651	0.9378331531	0.3183098862	0.0007206941	0.0009368497	0.0025569482	0.0014658466	0.0020763764	0.0013679324	0.0039899679	0.0055571993	0.0022555321	0.003169493	0.0043332541	0.0015131468	0.0049899311	0.0079133902	0.0100614938	0.0031005025	0.0043188433	0.0059809042	0.0048511665	0.0012698102	0.0053584961	0.0103648578	0.0114320058	0.0077534261	0
1.1394	0.9294854688	0.3183098862	0.0010946939	0.0017536036	0.0019891165	0.0023101833	0.0035007963	0.0029035344	0.0033467635	0.000965492	0.0037546977	0.0055241935	0.0039249216	0.0040275771	0.0047468891	0.0012623452	0.0024012329	0.0055052842	0.0078132819	0.0054770142	0.0056696511	0.0051190803	0.0061971806	0.0014571063	0.003510891	0.0039349054	0
1.0977	0.934181877	0.3183098862	0.001807651	0.0017653351	0.0026747991	0.0037537471	0.003612155	0.0029635356	0.0044225535	0.0021607539	0.0059624496	0.0056591836	0.0046652083	0.0042009489	0.0061107126	0.0029838015	0.0034658775	0.0085256318	0.0079350598	0.0064238004	0.0076960821	0.00550477	0.0077069001	0.0037711099	0.0050469382	0.0042165136	0
1.0933	0.953888718	0.3183098862	0.0013847105	0.0017569921	0.0019918503	0.002909918	0.0034998249	0.0029212894	0.0033583077	0.0009544214	0.0047001656	0.0055158484	0.0039208238	0.0040805919	0.0047760834	0.0012027746	0.0024016292	0.0068444167	0.00778765	0.0054646303	0.0056826369	0.0052416347	0.006252122	0.0013007678	0.0035367317	0.0039185997	0
1.1165	0.9529194239	0.3183098862	0.0013538549	0.0016442617	0.0035468089	0.0026795091	0.0025241674	0.0025978353	0.0056229627	0.0023333087	0.0039587184	0.0038428831	0.0060996639	0.0033310507	0.0072334459	0.0031965935	0.0064228419	0.0051919196	0.0051877845	0.008198528	0.0033518011	0.0037469892	0.0081341969	0.00396813	0.0073626711	0.0080418437	0
1.1002	0.9118563626	0.3183098862	0.0013960571	0.000313038	0.0008733189	0.0028451824	0.0020048567	0.000551753	0.0015123709	0.0048943784	0.0043817721	0.0030954735	0.0040157996	0.0008463336	0.0022723756	0.0065851026	0.0028432959	0.0060004787	0.0043047791	0.0058179666	0.0072594044	0.0012389915	0.0032672819	0.0079946573	0.0038624617	0.0047867269	0
1.3	0.928313361	0.3183098862	0.0010160745	0.003023419	0.0018119416	0.0021446575	0.0038940873	0.0048649508	0.0029992197	0.0029321782	0.0034932131	0.0059661042	0.0067547613	0.0064024141	0.0041517928	0.003635318	0.0021334869	0.005153942	0.0081394055	0.0091904492	0.0037941399	0.0074361576	0.0052499927	0.0040969901	0.0027001009	0.0045762374	0
1.1926	0.8937539939	0.3183098862	0.0018238435	0.0018076037	0.0021756434	0.0036564111	0.0021421934	0.0031718037	0.0033906625	0.0030000398	0.0055036614	0.0033443718	0.0066260588	0.0047711803	0.0042208679	0.0042778669	0.0052218891	0.007364547	0.0046871573	0.0091133732	0.0056905422	0.0066899453	0.0044625385	0.0056086134	0.0058978255	0.0019059722	0
1.183	0.9430390908	0.3183098862	0.0012521776	0.0016566789	0.0021320194	0.0025865472	0.0007733041	0.0024094382	0.003522089	0.0050695912	0.0040693481	0.0010253678	0.0010474551	0.0026076746	0.0048580883	0.0068223511	0.0030646219	0.0057332216	0.0011307184	0.0016236374	0.0055555355	0.0019863774	0.0061057304	0.0082240754	0.0040201208	0.0003794603	0
1.2313	0.937262942	0.3183098862	0.0008340811	0.0023395017	0.0008636779	0.0017758128	0.0046949325	0.0037582377	0.0014411927	0.0016589254	0.0029344572	0.0072411889	0.0077762997	0.0049301085	0.002023044	0.0017336469	0.0033308646	0.004409426	0.00996759	0.0105909545	0.0007910344	0.0056923063	0.0026136013	0.001246883	0.0044841098	0.0036859918	0
1.1663	0.9164071432	0.3183098862	0.0020399402	0.0003570527	0.0017189141	0.0041164206	0.0014133485	0.0005000449	0.0027124244	0.0041700099	0.0062453423	0.0019966274	0.0011919581	0.0004858122	0.0034618759	0.0055013023	0.0049755741	0.0083991882	0.0024933046	0.0010067138	0.0053385851	0.0002268426	0.003843633	0.0064537996	0.0066995109	0.0045841907	0
1.2214	0.9534590677	0.3183098862	0.0012916765	0.0016504333	0.0021858315	0.0026591208	4.45494544218422E-05	0.0023781427	0.0035890197	0.0032759221	0.0041622434	0.0002545562	0.0016094201	0.0025197558	0.0049088886	0.004266863	0.001517879	0.0058274107	0.0006724807	0.0019229825	0.0027265451	0.0017971104	0.0061085801	0.0048554222	0.0020391566	0.0004127171	0
1.1804	0.9508337816	0.3183098862	0.0009285718	0.0036973352	0.0016714291	0.0019115664	0.0003765196	0.0057582327	0.0027766626	0.0043292624	0.0029988971	0.0006197781	0.0014598354	0.0071793637	0.0038664014	0.0057707307	0.0006656522	0.0042275916	0.0009277823	0.0018400322	0.0013161137	0.0076498276	0.004930989	0.0068321692	0.0008972993	0.0044116597	0
1.2092	0.9214263867	0.3183098862	0.0019098663	0.0003473408	0.001109933	0.0038722549	0.0015712657	0.0004512549	0.0017070107	0.0030557331	0.0059200816	0.0026736171	0.001303112	0.0003483437	0.0021034287	0.0040631683	0.0047675501	0.0080442015	0.0041415029	0.0020662637	0.005844142	0.00006975	0.0022625093	0.0048478264	0.0064360275	0.0089117005	0
1.211	0.9420272919	0.3183098862	0.0006336554	0.0037158666	0.0019538593	0.0013247581	0.0033469328	0.0060151441	0.0031093635	0.0056779267	0.002160051	0.0051051638	0.0056921683	0.0080112592	0.0040321859	0.0072732563	0.0045132316	0.0032556604	0.0069116842	0.0078005261	0.0009507063	0.0095177497	0.0046115204	0.0081422743	0.0052876231	0.0097468132	0
1.2867	0.9452018177	0.3183098862	0.0012787804	0.0016643981	0.0015057453	0.0027120865	0.0038545097	0.0026951038	0.0024592067	0.0008601688	0.004441944	0.0059994261	0.0063629836	0.0035891318	0.0033371165	0.0013566568	0.0027712015	0.006580733	0.0083420855	0.0087278752	0.0039812359	0.0042596924	0.0041138139	0.002121173	0.0036731068	0.0075557052	0
1.1626	0.9420408393	0.3183098862	0.0002165487	0.0043732322	3.86669447373795E-06	0.0004384004	0.0020587643	0.0068589916	3.66366637769838E-06	0.0019252665	0.0006826847	0.0030478439	0.0017996632	0.0086625562	2.14161074575276E-05	0.0024394007	2.52378250010537E-05	0.0009802257	0.0039922528	0.0023414537	0.0002995958	0.0094492096	5.81702702001145E-05	0.0026011089	6.99791259366056E-05	0.0038710341	0
1.2856	0.944843455	0.3183098862	0.0018890202	0.0003929579	0.0025442144	0.0039339809	0.0021851262	0.0006880866	0.0043346376	0.0019989272	0.0062756183	0.0034803343	0.0047078973	0.0010459759	0.0062555717	0.0026752527	0.0018859623	0.0090201381	0.0049590297	0.0065315171	0.0057713194	0.0015143049	0.0083355513	0.0032470757	0.0028084317	0.0036976968	0
1.2281	0.8820644194	0.3183098862	0.0011908942	0.0023360968	0.0008657878	0.0025100753	0.0046948413	0.003740155	0.0014511189	0.0016432199	0.0040762631	0.0072338341	0.0077674831	0.0048751516	0.0020484391	0.0016344235	0.0033096856	0.00598551	0.009947547	0.0105566718	0.0008131467	0.0055627061	0.002660729	0.0010463318	0.0044194339	0.0036812903	0
1.1227	0.9370843689	0.3183098862	0.0019360931	0.0017634267	0.0015086323	0.0038958927	0.0019376762	0.002947975	0.0025273282	0.0026707792	0.0058851948	0.0028348899	0.0026041819	0.0041332955	0.0036006732	0.0034799385	0.0047930376	0.0078721495	0.0036745908	0.0040803239	0.0125899023	0.0052961556	0.0048339469	0.004068938	0.006039641	0.0028681858	0
1.177	0.9166770623	0.3183098862	0.0015487543	0.0017592598	0.0019908109	0.0032295123	0.003495808	0.0029327756	0.003344891	0.0009535353	0.0051609278	0.0054997688	0.0039214241	0.004113321	0.0047348609	0.001202503	0.0023861133	0.0074300157	0.0077484056	0.005455403	0.0056821473	0.0053131697	0.0061671753	0.0013016891	0.0034945494	0.0039507425	0
1.1966	0.8936160684	0.3183098862	0.0008980632	0.0030102413	0.0012636924	0.0018661439	0.0005513496	0.0046041145	0.0020764103	0.0034861483	0.0029634725	0.0007158486	0.0003092016	0.0055464303	0.0028426911	0.0045789327	0.0010591412	0.0042258351	0.0007579005	0.0002565357	0.0008509227	0.0055244844	0.0035408554	0.0052789173	0.0013163464	0.0036593641	0
1.1206	0.8971580748	0.3183098862	0.0016450477	0.0011039065	0.001459674	0.0033069832	0.0018263261	0.0019435134	0.0023060765	0.0015293962	0.0049958727	0.0028203887	0.0080965045	0.0029334716	0.0029735945	0.0021790957	0.0072746313	0.0067058307	0.0039091287	0.0111478775	0.0033094463	0.0041216	0.003463016	0.0028686658	0.0086776878	0.0014973649	0
1.2715	0.9360654081	0.3183098862	0.0008609905	0.0016420652	0.003447273	0.0018466913	0.0045385068	0.0025827092	0.0055145845	0.0021307109	0.0030739751	0.0069000505	0.0055186755	0.0032716594	0.0072098593	0.0025835359	0.0094158462	0.0046408131	0.0093148289	0.0075819861	0.0019380888	0.0035727035	0.0083388451	0.0025920204	0.0113188238	0.0130173647	0
1.2484	0.9312344489	0.3183098862	0.00116541	0.0002514374	0.0012420832	0.002371196	0.0029804873	0.000241889	0.0018043443	0.0032440789	0.003649758	0.0045894482	0.0052287475	2.79116540641239E-05	0.0019324655	0.0046858615	0.0085377102	0.0050165823	0.0063279418	0.0072884919	0.0044208056	0.0006484579	0.0013960586	0.0062434436	0.0096408069	0.0068417465	0
1.2395	0.9134718211	0.3183098862	0.0001674598	0.0017447774	0.0013658635	0.0002709012	0.0048095104	0.0028555614	0.0024333914	0.0019252389	0.0002828565	0.0076178778	0.0030065353	0.0038781185	0.0037280286	0.0025321718	0.0007229496	0.0002977112	0.0108532378	0.0042604461	0.0093486619	0.0047598184	0.0053211471	0.0029759715	0.0009761443	0.0045233832	0
1.2383	0.9358306179	0.3183098862	0.0020294256	0.0010701986	0.0021113289	0.0040874214	0.0027053154	0.0017725231	0.0035194783	0.0036838174	0.0061837546	0.0040554875	0.0013255481	0.0024454894	0.0049449609	0.0049520833	0.0034723575	0.0082887075	0.0054141024	0.0024424853	0.0108021543	0.0030541357	0.0064397758	0.0060387046	0.0045784931	0.0048362851	0
1.2255	0.9243363105	0.3183098862	0.0017849326	0.0016575846	0.0021840442	0.0036450425	5.05626739779553E-05	0.0024144272	0.0035801147	0.0032760447	0.0056388432	0.0002879127	0.0015976105	0.0026234135	0.0048844834	0.0042614124	0.00152479	0.007789499	0.0007616093	0.0018951641	0.0027339112	0.0020244753	0.0060582787	0.0048422482	0.0020736824	0.0004282302	0
1.3171	0.8903729007	0.3183098862	0.0016629644	0.0009747116	0.0014424445	0.0034068428	0.0016806732	0.0012908761	0.0023574863	0.0040918983	0.0052954927	0.0023524474	0.0018926077	0.0010813601	0.0031956101	0.0054337871	0.0034603527	0.0073567882	0.0028382075	0.0028207596	0.0037377246	9.56198856966759E-05	0.0039137732	0.0064027912	0.0045065835	0.0020764614	0
1.2645	0.93073778	0.3183098862	0.0019026364	0.0010315959	0.0019311033	0.0038480731	0.0023221628	0.0018453196	0.0030805907	0.0048879623	0.0058584577	0.0033152828	0.0012517599	0.0028629856	0.0040038043	0.0065049693	0.0030201706	0.0079126246	0.004125759	0.001027715	0.0091233246	0.0041908298	0.0045771261	0.007734027	0.0042160504	0.0014223282	0
1.1871	0.9452513206	0.3183098862	0.0015866953	0.0003850326	0.0014725716	0.0032206078	0.0027718298	0.0006416847	0.0025429298	0.0046368962	0.0049319789	0.0042572566	0.0053980767	0.0008887055	0.0037647175	0.006267032	0.004402763	0.0067146695	0.0058570849	0.0077011613	0.007587809	0.0011040009	0.0052371671	0.0076676003	0.005741403	0.0066653047	0
1.2525	0.9158438779	0.3183098862	0.0010441584	0.0002426713	0.002763282	0.0021026942	0.0027648421	0.0001974857	0.0043059782	0.0061001561	0.00318812	0.0041752354	0.0043953516	0.0001544987	0.0053625135	0.0086094581	0.0084396389	0.004308752	0.005608521	0.005947401	0.0059635231	0.0009255541	0.0056778664	0.0111484987	0.0093599905	0.0060610803	0
1.1745	0.8646384339	0.3183098862	0.0014578416	0.0003941833	0.0023115088	0.0029191432	0.0037402491	0.0006885538	0.0038576683	0.0024506844	0.0043852684	0.0058503357	0.0031251678	0.0010242154	0.0054161247	0.0032522529	0.0049502188	0.0058493711	0.0082070162	0.0045863259	0.004933893	0.0014048715	0.0070109242	0.0038723433	0.0065030518	0.0039198389	0
1.2998	0.8617609075	0.3183098862	0.0007675318	0.0010942317	0.0011002055	0.0015770415	0.0008668057	0.0018933757	0.0016617641	0.0023407178	0.0024553885	0.0013117326	0.0026710208	0.0027861715	0.0019762491	0.0036282858	0.0057270473	0.0033976011	0.0018300675	0.0042367933	0.0102010109	0.0037882991	0.0020528136	0.0052674779	0.0064251426	0.0051053333	0
1.2371	0.9194465971	0.3183098862	0.0015805126	0.0004000179	0.0030195734	0.0032731147	0.0036601577	0.0007221988	0.004906792	0.0022779016	0.0051831681	0.005658804	0.0059689301	0.0011364651	0.0065937401	0.0031528596	0.0012180421	0.0073962005	0.0078034647	0.0081824762	0.0054785994	0.0016937635	0.007985937	0.0039984358	0.0021967804	0.0020648391	0
1.2352	0.8870394143	0.3183098862	0.0009813003	0.0030109785	0.001265682	0.0020213518	0.0005533031	0.0046076366	0.0020876173	0.0034871877	0.0031723294	0.0007314651	0.000318019	0.0055556416	0.0028752708	0.004583255	0.0010598897	0.0044697648	0.000801519	0.0002909349	0.0008477519	0.0055425165	0.0036123969	0.0052884817	0.0013151272	0.0036564104	0
1.2271	0.9430430838	0.3183098862	0.000777297	0.0016293072	0.002756216	0.0015870028	0.0012375987	0.0025263731	0.0043558616	0.0045673978	0.0024565671	0.0018983286	0.0035289643	0.0031445489	0.0055907687	0.0065647623	0.010951967	0.0034029838	0.0026084434	0.0049687523	0.0061884153	0.003384717	0.0063368617	0.008696016	0.0125223476	0.0074061294	0
1.2932	0.8871735337	0.3183098862	0.0007743337	0.0024361465	0.0019973955	0.0016659278	0.0043705855	0.0040278746	0.0033182113	0.0012801158	0.0027764178	0.0068447257	0.0036233898	0.0055707045	0.0046191709	0.0017401792	0.0037252891	0.004172256	0.0096039874	0.005027805	0.005898331	0.0070430764	0.0058865566	0.0021371004	0.0052869789	0.0030012084	0
1.2725	0.8317620624	0.3183098862	0.000607444	0.0009567336	0.0029632619	0.0013101513	0.002935749	0.0014622932	0.0046797064	0.0013671933	0.0022043076	0.0044845687	0.00470196	0.0017565251	0.0059795697	0.001708516	0.0065705431	0.0033773567	0.0060766096	0.0064149716	0.0048064309	0.0017337727	0.006647973	0.0018187585	0.0076561862	0.0098145935	0
1.2323	0.9095279117	0.3183098862	0.0022485421	0.0017121115	0.0015008017	0.0045280953	0.0015380205	0.0029436307	0.0023475047	0.004948876	0.0068493781	0.0021023769	0.0025977874	0.0043245278	0.0029443627	0.0065768983	0.0023380224	0.009180436	0.0024433045	0.0028287367	0.0101510055	0.0059385933	0.0031588071	0.0078130988	0.0034133112	0.0035785226	0
1.1698	0.9304845887	0.3183098862	0.0008003575	0.0016461224	0.0013505362	0.001674904	0.0008130785	0.0023556281	0.0022244183	0.0041547594	0.0026868944	0.0010939169	0.0019401733	0.0024529446	0.003054984	0.0055128052	0.0025819396	0.0038747037	0.0012364583	0.0026702092	0.0027719843	0.0016442619	0.0038185894	0.0064781958	0.0033245136	0.002844615	0
1.1537	0.8955966229	0.3183098862	0.0012173768	0.0030213003	0.0018115484	0.0025334928	0.0038911647	0.0048541935	0.0029895808	0.0029251298	0.0040458646	0.0059480112	0.0067572471	0.0063716255	0.0041197149	0.0036179249	0.0021137997	0.0058431018	0.0080901923	0.0091925658	0.0037957038	0.0073683583	0.0051782043	0.0040726897	0.0026450358	0.0045700029	0
1.1161	0.9491480053	0.3183098862	0.002124285	0.0002982801	0.0013528484	0.0043245858	0.0016900152	0.0002036968	0.0021675434	0.0043882239	0.0066580468	0.0023717494	0.0008044473	0.0003532495	0.0028458689	0.0058687588	0.0025178109	0.0091420376	0.0028920844	0.0013932858	0.0051714125	0.0015929307	0.0033244832	0.0070174251	0.003368371	0.0031645569	0
1.2858	0.8033183387	0.3183098862	0.0017079717	0.0003597541	0.0003947009	0.0034689322	0.0018451637	0.0005138434	0.0005196108	0.0040519123	0.0053162646	0.0031278721	0.0018942963	0.0005255079	0.000559791	0.0055932311	0.0058385526	0.0072412572	0.0048073139	0.0026365635	0.0075882548	0.0003142148	0.0009074201	0.0070709781	0.0078437293	0.0074675142	0
1.1838	0.951402293	0.3183098862	0.0014466245	0.00043566	0.0013146125	0.0029357622	0.0012517222	0.0008961494	0.0019494733	0.004166654	0.0045024669	0.0020082739	0.0044631097	0.001605846	0.002232153	0.0060278799	0.0089615198	0.006166188	0.002911797	0.0063305977	0.008012894	0.0026501828	0.0021716671	0.0080514845	0.0100295498	0.0076194783	0
1.2146	0.9311155012	0.3183098862	0.0010395349	0.0002458323	0.0033479488	0.0021101076	0.0021340772	0.0002131664	0.0053087727	0.00492692	0.0032384034	0.0032285022	0.0051977791	0.0001111106	0.0068250537	0.0069374417	0.007651756	0.0044412645	0.0043370289	0.0070727856	0.0057992474	0.0008340178	0.0076537081	0.0089502707	0.0087288815	0.0032365672	0
1.2326	0.9481309094	0.3183098862	0.0028169443	0.0003136399	0.0010200244	0.0057083064	0.0008972031	0.000281235	0.0016098812	0.0048786313	0.0087286205	0.0015007223	0.0007319391	0.0001332716	0.0020514458	0.0065494113	0.0017855529	0.0118906363	0.002274084	0.0004932445	0.0058342331	0.001114303	0.002263853	0.0078696707	0.0025059878	0.0009853846	0
1.1989	0.9331386736	0.3183098862	0.0006138729	0.0030309182	0.0011727819	0.0013381996	0.005470922	0.0049057116	0.0019342791	0.0028802441	0.0022888282	0.008394685	0.0072602679	0.006529908	0.0026705845	0.0035636065	0.0017415898	0.0035731243	0.0114898587	0.0099236676	0.0030159111	0.0077460054	0.0033877376	0.0037921522	0.0026394046	0.0031304861	0
1.0933	0.9497605858	0.3183098862	0.0022081172	0.0002999916	0.0013524803	0.0044918251	0.0016898024	0.0002123447	0.0021653523	0.0043895775	0.0069077849	0.0023750705	0.0008078272	0.0003286851	0.0028393128	0.0058742631	0.0025188461	0.0094727505	0.0029031858	0.0014091073	0.0051751651	0.0015394115	0.0033098752	0.0070314289	0.003380616	0.0031727264	0
1.1538	0.9753669811	0.3183098862	0.0004372602	0.0050566892	0.0006868375	0.0008499959	0.0011598779	0.0080016498	0.0011459415	0.0028151834	0.0012165128	0.0017134353	0.0025611641	0.0102686766	0.0016066856	0.0037262278	0.0016105672	0.0015210738	0.0022371522	0.0033741974	0.0016121634	0.0115227726	0.0020693989	0.0043341585	0.0020831798	0.0046403035	0
1.2678	0.9387987914	0.3183098862	0.0023689797	0.0003383199	0.0017998988	0.0047918271	0.0013600456	0.0006798469	0.0028927902	0.0019571626	0.0073036986	0.0024304916	0.0022881911	0.0012111229	0.0038398994	0.002514431	0.0062797155	0.0098993627	0.0039286473	0.0033250027	0.0041837846	0.0020342727	0.0046179905	0.0028489614	0.0083307708	0.0103245543	0
1.1846	0.9505660141	0.3183098862	0.0028119403	0.0003292679	0.003286538	0.0056890772	0.0011865511	0.0003597642	0.0053339748	0.004047851	0.0086761262	0.0021271762	0.0014496199	8.79609357122968E-05	0.0071664989	0.0053189272	0.0024392335	0.011774391	0.0034510236	0.0016271065	0.0048065238	0.0006375706	0.0087010981	0.0061837998	0.0033851128	0.0037309065	0
1.2805	0.9037499006	0.3183098862	0.0012986639	0.0030321719	0.0012860004	0.0027212822	0.0044261523	0.0049124896	0.0020790897	0.0016955095	0.0043859247	0.0068269137	0.0069413964	0.0065509798	0.0027776299	0.0019729963	0.0020339366	0.0063924428	0.0093935968	0.0095270427	0.0046005053	0.0077969327	0.0033563372	0.0019673142	0.0026190403	0.0066868563	0
1.0925	0.9373234859	0.3183098862	0.0016808016	0.0017859248	0.0021655025	0.0033550305	0.0026177639	0.0030636943	0.0034901883	0.0014460404	0.0050158081	0.0041328404	0.0059333725	0.0044697773	0.0046404485	0.0020926795	0.0051855858	0.0066529796	0.0058757557	0.0081593349	0.0076401295	0.0060482069	0.0055841092	0.0027933321	0.006084082	0.0034207959	0
1.2922	0.946834774	0.3183098862	0.00132482	0.0023339316	0.001797625	0.0027243094	0.0009178904	0.0035075991	0.0029614415	0.003559768	0.0042606635	0.0013383781	0.0015696522	0.0040786471	0.0040705721	0.0046943961	0.0009841084	0.0059687978	0.0017505259	0.0020313669	0.0010262296	0.0037590315	0.0050985099	0.0054649896	0.0012796595	0.0016824803	0
1.1847	0.9539948961	0.3183098862	0.0013661369	0.0031396148	0.000300599	0.00275532	0.0002269	0.0052573608	0.0006520569	0.0009423328	0.0041729473	0.0002594208	0.0044554451	0.0073994496	0.0012904467	0.001369053	0.004721883	0.0055873494	0.0005140188	0.0066874922	0.0129674405	0.0095518102	0.0023956582	0.0020621303	0.0055671576	0.0038285417	0
1.2331	0.8673063242	0.3183098862	0.0011376649	0.0002731866	0.0029388951	0.0022745353	0.0023606007	0.0003478159	0.004644307	0.002741301	0.0034199866	0.0036370673	0.0045868646	0.0002570858	0.0059396977	0.0038215403	0.005852667	0.0045986283	0.0049908563	0.0062954102	0.006979209	6.97402040886448E-05	0.006612709	0.0048702566	0.0070170327	0.0044645893	0
1.2347	0.8526205565	0.3183098862	0.0010983245	0.0023296943	0.0007545786	0.002318884	0.0042470865	0.0037078905	0.0012039391	0.0034435501	0.0037770018	0.006481693	0.0062326318	0.0047838127	0.0015874588	0.0041220622	0.0015367216	0.0055702183	0.0088012198	0.0085166869	0.0040466304	0.005364373	0.0019283972	0.004075231	0.0016670209	0.0061226272	0
1.1819	0.9350664444	0.3183098862	0.0013015592	0.000433734	0.0030221359	0.0025672277	0.0017397772	0.0008894373	0.0047389996	0.0036621846	0.0037693522	0.0026425232	0.0026774241	0.0015989565	0.00597397	0.0050607978	0.0060385096	0.0048968846	0.0035454325	0.0036172957	0.0062430635	0.0026678396	0.0064733018	0.006355922	0.006706614	0.0064819127	0
1.195	0.8933499961	0.3183098862	0.0003693846	0.0002658597	0.002834577	0.0007653385	0.0038480871	0.0003087127	0.0044739765	0.0021914593	0.0012566225	0.0058423092	0.0049732225	0.0001375006	0.0057153013	0.0028564416	0.0079879669	0.0019549463	0.0078674071	0.0067858747	0.0049380389	0.000353628	0.0063684395	0.0032709426	0.0094577916	0.0089666685	0
1.1885	0.9526605631	0.3183098862	0.0009417259	0.0010595934	0.0024719975	0.0019978912	0.0039621046	0.0017235248	0.0042074177	0.0016780613	0.0032696564	0.0062550974	0.0039249287	0.0023243981	0.0060623961	0.0023057207	0.0023031697	0.0048250915	0.0088583646	0.0054920928	0.0043841916	0.0028371157	0.0080596325	0.0028812367	0.0027107326	0.0036460176	0
1.1324	0.9374144567	0.3183098862	0.0016204829	0.0011194038	0.0007265263	0.0032826012	0.0021452161	0.0020206553	0.001059011	0.0031865297	0.0050193026	0.0033643587	0.0058148949	0.0031479199	0.0013112956	0.0046688827	0.0074720731	0.0068453367	0.0047480618	0.0081742433	0.0093555472	0.004576357	0.0019549917	0.0063327737	0.0081823819	0.0089780121	0
1.215	0.9653130553	0.3183098862	0.0010742575	0.0010511769	0.0008929605	0.0021888969	0.0020848892	0.0016770377	0.0016304874	0.0037488506	0.0033657675	0.0032370153	0.0017956672	0.0021769724	0.002596306	0.005043716	0.0056490115	0.00458705	0.0045343549	0.0028276057	0.0049144574	0.0024771623	0.0039065307	0.0061395863	0.0072949898	0.0041050339	0
1.0231	0.9759644143	0.3183098862	0.0008034044	0.0017529786	0.0026695633	0.0016808957	0.0036233038	0.0028992572	0.0044142056	0.0021529304	0.0027036566	0.0056998678	0.0046609595	0.0040108793	0.0061007536	0.0029400968	0.0035240779	0.0039252543	0.0080374963	0.0064623742	0.0076427141	0.0050703418	0.0077004382	0.0036424294	0.0051000092	0.0042774904	0
1.252	0.9328891514	0.3183098862	0.0014515781	0.0010793054	0.0032791841	0.0029328975	0.0027607224	0.0018219121	0.0053618744	0.0029702123	0.0044740923	0.0043342702	0.0054390913	0.002598887	0.0072788256	0.0040810345	0.0021018763	0.0060994869	0.0060919997	0.0074561683	0.0060460719	0.0034213972	0.0089527293	0.005099318	0.0031714956	0.002575637	0
1.3037	0.9506201295	0.3183098862	0.0013736388	0.0030416461	0.000117877	0.0028916526	0.0046867503	0.0049609798	0.0001562508	0.0024032196	0.0046876279	0.007234337	0.0062650256	0.0066912708	0.0002751174	0.0035528909	0.0008378991	0.0068683655	0.0099636754	0.0086127464	0.0032469197	0.0081096948	0.0006214095	0.0049899086	0.0009406729	0.0042753632	0
1.1778	0.842477492	0.3183098862	0.001329371	0.0064813603	0.001892774	0.0027228903	0.002574484	0.0105462165	0.0031383136	0.0046531861	0.0042416573	0.0039220387	0.0036411232	0.0141678593	0.0043581937	0.0054508198	0.0018034401	0.0059396748	0.0053241168	0.0049409891	0.0015461725	0.0170602122	0.005539905	0.0051661769	0.0022576551	0.0114040082	0
1.1422	0.9571853777	0.3183098862	0.0016384863	0.0003786078	0.0030842165	0.0034184739	0.0033114378	0.0006144483	0.005230518	0.0006900037	0.0054648138	0.005232287	0.0051106234	0.0008321517	0.0074999475	0.000821173	0.0013260133	0.0078652711	0.0074043599	0.0070825488	0.0062099141	0.0010355397	0.0099154569	0.000789832	0.0011751286	0.003494741	0
1.1186	0.9588967867	0.3183098862	0.0010763165	0.0009560091	0.0032491079	0.0022869579	0.0054925309	0.001456027	0.0052351157	0.0007639556	0.003758502	0.0083931885	0.0079279865	0.0017280661	0.0069309604	0.0008723125	0.0033097346	0.005597109	0.0114197551	0.0108182216	0.0050654282	0.0016424875	0.008185206	0.0011139828	0.0038897054	0.0088395903	0
1.3004	0.9199108326	0.3183098862	0.0019370058	0.0017182562	0.0015051486	0.0039101844	0.0015336654	0.0029745972	0.0023638085	0.0049523777	0.0059361968	0.0020994182	0.0026195159	0.0044120729	0.0029875665	0.0066018529	0.0023513679	0.0079903038	0.0024478115	0.0029097329	0.0101417593	0.006127845	0.0032519997	0.0078739223	0.003404268	0.0035271098	0
1.3147	0.9498136618	0.3183098862	0.0014256865	0.0010789544	0.0032794659	0.0029037312	0.002760233	0.0018206362	0.0053631459	0.0029705236	0.0044850568	0.0043318168	0.0054374585	0.0025972597	0.00728275	0.0040787771	0.0020959565	0.0062104709	0.0060833446	0.0074467165	0.0060545107	0.0034231693	0.0089621764	0.0050905832	0.0031682435	0.0025504846	0
1.2626	0.8794232035	0.3183098862	0.0013220738	0.0009699164	0.0014449966	0.0027249177	0.0016820382	0.0012664348	0.0023723948	0.0040965538	0.0042737103	0.0023714856	0.0018821759	0.0010111054	0.0032391652	0.0054437823	0.0034534933	0.0060004759	0.0028936767	0.0027737429	0.0037289697	5.95651809045187E-05	0.0040091909	0.0064188913	0.0044741326	0.0020793951	0
1.2674	0.8815813003	0.3183098862	0.0006455359	0.0004404499	0.0039867526	0.0013280025	0.0012474638	0.0009208042	0.0063857193	0.0044690381	0.0020796208	0.0019100702	0.00562817	0.0016777146	0.0083601953	0.0062945111	0.0087962518	0.0029212695	0.0026140644	0.0077250564	0.0055004786	0.0028117141	0.0096784695	0.0081246074	0.0103602676	0.0016416483	0
1.2642	0.9434640194	0.3183098862	0.0002247791	0.0024281718	0.002322648	0.0003738684	0.0057026713	0.0039856571	0.0039568643	0.002663952	0.0004006725	0.0089209733	0.0031677275	0.005443287	0.0057161311	0.0037078294	0.001825413	0.000359033	0.0125205901	0.0044817629	0.0063901255	0.0067464164	0.0076402731	0.0047382465	0.0028368236	0.001669966	0
1.2782	0.9006433346	0.3183098862	0.0025015022	0.0003717535	0.0020331736	0.0050710531	0.0008511495	0.000848208	0.0032550285	0.0043628115	0.0077565071	0.0010132513	0.0016155652	0.0016869449	0.0042721063	0.0057899008	0.0041255712	0.0105630298	0.0009214586	0.0024552312	0.0067479718	0.0030639898	0.0049959722	0.0068386224	0.0054578007	0.0044271486	0
1.2865	0.9198931071	0.3183098862	0.0012862248	0.0031225222	0.0016824858	0.0025841452	0.0047816644	0.0051739048	0.0028442937	0.0015606614	0.0039072508	0.007470478	0.0044626536	0.0071737998	0.0040727378	0.0020577995	0.0029576054	0.0052655239	0.010462778	0.0062325169	0.0065492465	0.0090894223	0.0054099619	0.0024256859	0.0043564171	0.0013997871	0
1.1402	0.9414034101	0.3183098862	0.0014905534	0.0003542964	0.0017967307	0.0030387736	0.0013489069	0.0007603214	0.0028649474	0.0019463953	0.0046825043	0.0023685318	0.0022863041	0.0014386331	0.0037440018	0.0024717608	0.0063025978	0.0064171551	0.0037680097	0.0033953475	0.0041413113	0.0025267562	0.004374211	0.002750476	0.0083720537	0.01029721	0
1.2525	0.90483921	0.3183098862	0.0026390618	0.0016753911	0.0021732382	0.0053495694	6.30859009212515E-05	0.0025044967	0.0035258365	0.0032764968	0.0081836827	0.0003698481	0.0015675134	0.0028795907	0.0047327804	0.0042486237	0.0015415732	0.0111528047	0.0009811604	0.0018205153	0.0027526321	0.0025832629	0.0057347651	0.0048119138	0.0021580597	0.0004652312	0
1.0967	0.9114617299	0.3183098862	0.0006613315	0.0004234812	0.002152655	0.0014173667	0.0043724289	0.0008412913	0.0033617547	0.0010637832	0.0023654042	0.0066517621	0.0052235874	0.0014770232	0.0042157612	0.0012394081	0.0066900795	0.0035960592	0.0089888069	0.0071767444	0.0067279369	0.0024422998	0.0045611539	0.0011261077	0.0079136053	0.0071860207	0
1.1115	0.9480644158	0.3183098862	0.000970346	0.0010677169	0.0019499267	0.0020789711	0.0026190939	0.0017654077	0.0033247693	0.0020361513	0.0034480525	0.0042062866	0.0033633978	0.0024467293	0.0048030987	0.0027339372	0.0011110276	0.0051636638	0.0060619549	0.0047536763	0.0039073015	0.0031126196	0.0064072024	0.0033029142	0.0019847394	0.005592838	0
1.3018	0.9120599512	0.3183098862	0.0020897298	0.0016698689	0.0021254258	0.004259183	0.000774486	0.0024764531	0.003489139	0.0050662135	0.0065698407	0.0010032236	0.0010862753	0.0027994714	0.0047638076	0.0068213731	0.0030660685	0.0090448223	0.0010596051	0.0017561016	0.0055875943	0.0024079357	0.0058977086	0.0082357917	0.0040923162	0.0004454311	0
1.3165	0.8408244429	0.3183098862	0.001617659	0.0002882487	0.0006751525	0.0033935856	0.0044092215	0.0004193391	0.0011668818	0.0008415985	0.0054717625	0.0068376344	0.0059162903	0.0004415642	0.0017281389	0.0013152321	0.0020031355	0.0079635958	0.0094693735	0.0081262382	0.000642325	0.0002811419	0.0023951622	0.0020290742	0.0021801119	0.00613544	0
1.2227	0.9476603321	0.3183098862	0.0012618831	0.0009509687	0.0029627246	0.0024757153	0.0029113875	0.0014352511	0.0046457283	0.0013956868	0.003603897	0.0044066009	0.0047131525	0.0016881731	0.0058573204	0.0018527459	0.0065045233	0.0046303692	0.0059030447	0.0063424262	0.0047217423	0.0016077751	0.0063513279	0.0021763314	0.0073844852	0.0097993623	0
1.0945	0.9067935819	0.3183098862	0.0014812545	0.0003538963	0.0011405087	0.0030112845	0.0020785555	0.0004844085	0.0018372551	0.0039699094	0.0046188323	0.0032972672	0.0016030413	0.0004425473	0.0024712161	0.00548004	0.003177803	0.0062899132	0.0047532914	0.0025461461	0.0048089852	0.0001351863	0.0030952368	0.0069315539	0.0043519539	0.0071973729	0
1.2649	0.9401422047	0.3183098862	0.0006984377	0.0031170249	0.0016854275	0.0014663718	0.0047807836	0.005147027	0.0028553693	0.0015936955	0.0023691097	0.0074786109	0.0044585181	0.0071010152	0.0040950361	0.0021608833	0.002943177	0.0034510467	0.0104859239	0.0062056369	0.006569428	0.0089401497	0.0054328211	0.0026508959	0.0043523615	0.0013183704	0
1.136	0.9185654378	0.3183098862	0.0010727689	0.0010968788	0.0010994292	0.0021887397	0.0008668216	0.0019068206	0.0016586855	0.0023429246	0.003376331	0.001316756	0.0026623133	0.0028245846	0.0019721822	0.0036237719	0.0057157337	0.0046330312	0.0018401041	0.0041796376	0.0101838727	0.0038723426	0.0020679882	0.0052436099	0.0063540632	0.0051459813	0
1.2298	0.8779859674	0.3183098862	0.0009358378	0.0023297877	0.0017974518	0.0019491494	0.0009095377	0.0034865754	0.0029553604	0.0035650478	0.0031039015	0.0013291485	0.0015473028	0.0040185734	0.0040503936	0.0047007186	0.0009880098	0.0044355038	0.0017392854	0.0019611913	0.0010182784	0.0036271467	0.0050535561	0.0054690283	0.0012788433	0.0016857401	0
1.2895	0.9046536551	0.3183098862	0.0009942848	0.0016482404	0.0035471261	0.001976552	0.0025324292	0.0026174164	0.0056321987	0.0023272188	0.0029499873	0.0038683415	0.006099758	0.0033845725	0.0072659203	0.0031757196	0.0064467177	0.0039437724	0.0052437939	0.0082285989	0.0033804248	0.0038580002	0.0082120564	0.0039229194	0.0074532802	0.0080538078	0
1.3299	0.8398617876	0.3183098862	0.0013265265	0.0016615523	0.0027438523	0.0027825606	0.004039812	0.0026813326	0.0044501451	0.0003964965	0.0044916336	0.0062375427	0.0065444705	0.0035525081	0.0059584043	0.0007775779	0.0009173853	0.0065577224	0.0085888777	0.0089716998	0.0040722584	0.0041867663	0.0071675117	0.0014713444	0.0010702855	0.0040792721	0
1.2181	0.9107711062	0.3183098862	0.0021651428	0.0011119617	0.0023857974	0.0043167297	0.0021874522	0.0019848473	0.003775659	0.0022505755	0.0064413573	0.003451384	0.0045954724	0.0030534034	0.0048491756	0.0032078083	0.0059343648	0.0085247155	0.004897719	0.0063298238	0.0090433576	0.0043895439	0.0054754944	0.0042026846	0.0071053051	0.0012703005	0
1.1471	0.9213785834	0.3183098862	0.0001441762	0.0099822364	1.06475240740359E-06	0.0002800055	0.0013133689	0.0163616982	0.000002076	0.0061094163	0.0004202633	0.0020083346	0.0020083359	0.0222670516	1.01370678347581E-05	0.0074004818	1.48793431538806E-05	0.0006142441	0.0027395611	0.0027395986	0.0026266858	0.027396167	0.000025377	0.0074678437	0.000024364	0.009499102	0
1.268	0.9060816857	0.3183098862	0.0021094335	0.0010408742	0.0022937271	0.0042718581	0.0026851994	0.0018922285	0.0036739614	0.0035772208	0.0065195463	0.0038195161	0.0018390869	0.0029962638	0.0048206233	0.0047333251	0.0022962296	0.0088411518	0.0047432109	0.0022125404	0.0067467978	0.0044809781	0.0056232816	0.0055820839	0.0031687712	0.0028674953	0
1.2579	0.9451656809	0.3183098862	0.0010518519	0.0030401875	0.000904807	0.0022464038	0.0038877766	0.0049528081	0.0014222526	0.0012156756	0.0037143154	0.0060416105	0.0062113445	0.0066647997	0.0018186799	0.0021753562	0.0023893984	0.0055579677	0.0083844678	0.0085553248	0.0039658614	0.0080431554	0.0020624454	0.0036500964	0.0034444233	0.0028795981	0
1.2649	0.9505912923	0.3183098862	0.0008220075	0.004407807	0.0021864106	0.0017628476	0.0042671785	0.0071558143	0.0035175124	0.0049315018	0.0029354058	0.0064723358	0.0052634455	0.0095761401	0.0046465366	0.0061141305	0.0029488582	0.0044364553	0.0087138478	0.0071953897	0.0018644982	0.01146176	0.0054706772	0.0064474511	0.0033515362	0.0087668522	0
1.2914	0.8972852271	0.3183098862	0.0012505908	0.001645529	0.0035471256	0.0024742869	0.0025260604	0.0026041476	0.0056262879	0.0023322616	0.003655278	0.0038491479	0.0061006116	0.0033486176	0.0072442445	0.0031958311	0.0064279018	0.0047983354	0.0052021265	0.0082078945	0.0033602211	0.0037843124	0.0081591599	0.0039689167	0.0073836818	0.008046347	0
1.2276	0.944288487	0.3183098862	0.0023490807	0.001715188	0.0019038741	0.0047603015	0.0030167996	0.002705071	0.0030212542	0.0017781012	0.0072752872	0.0048987977	0.0012761878	0.0034472126	0.0039125591	0.0021636279	0.0055790572	0.0098920816	0.0071918993	0.001999071	0.001257792	0.0038140242	0.004493106	0.0021715424	0.0074317258	0.0077198487	0
1.1266	0.9304945868	0.3183098862	0.0012498818	0.0010970164	0.0014461291	0.0025303979	0.0022313658	0.0019078798	0.0022182136	0.0027678756	0.0038592032	0.0032004428	0.0052224092	0.0028291011	0.0026762376	0.0037950391	0.0099691502	0.0052257348	0.0040088539	0.0074721321	0.0096624038	0.0038863887	0.0026555689	0.0047735587	0.0122669805	0.0022759642	0
1.2648	0.8553105712	0.3183098862	0.0012669407	0.001743829	0.0021175053	0.0025631544	0.0022339173	0.0028495937	0.0035089848	0.0048401089	0.0038988853	0.0033465291	0.002401552	0.0038566309	0.004877321	0.0065839303	0.0050762648	0.0052442814	0.0044789754	0.0038515362	0.0089962432	0.0047017415	0.0062392078	0.0081410364	0.0067113406	0.0039718716	0
1.2732	0.8435286907	0.3183098862	0.0014791346	0.0023324701	0.0008671985	0.0030850276	0.0046942734	0.0037214115	0.001454437	0.0016329328	0.004934813	0.0072270942	0.0077628707	0.0048201755	0.0020545649	0.0015753976	0.003291784	0.0071233907	0.0099298978	0.0105359435	0.0008257795	0.0054380666	0.0026699427	0.0009480228	0.0043667021	0.0036781033	0
1.2425	0.8185261073	0.3183098862	0.0013425208	0.0002707923	0.0029383757	0.0026781059	0.002356728	0.000335935	0.0046376047	0.0027441842	0.0040076762	0.0036260391	0.0045846572	0.0002242083	0.0059170861	0.0038273421	0.0058423001	0.0053444527	0.0049676928	0.0062727556	0.0069647684	0.0001390515	0.0065587832	0.0048796856	0.0069679246	0.0044506053	0
1.2587	0.9599590327	0.3183098862	0.001552668	0.0002679252	0.002938182	0.0030907835	0.0023526405	0.0003217846	0.0046322851	0.0027479849	0.0046059148	0.0036156474	0.0045837194	0.0001853625	0.0058981169	0.0038388457	0.0058318793	0.0060997322	0.0049477351	0.0062541244	0.0069479124	0.0002200956	0.0065122825	0.0049039758	0.006916143	0.0044401824	0
1.3331	0.8095683895	0.3183098862	0.0012662494	0.0004212951	0.0005850471	0.0025741974	0.0018288748	0.0008237159	0.0007400972	0.0024218859	0.003954253	0.0028948752	0.004696588	0.0014006744	0.0005401198	0.0036021677	0.0069214814	0.0054131745	0.0041297602	0.0067496814	0.009587147	0.0022046175	0.0005828792	0.0049899896	0.0076906117	0.0076671668	0
1.1202	0.9535258661	0.3183098862	0.0021324604	0.001771366	0.0026766318	0.0044107179	0.0036079962	0.0029944273	0.004425193	0.0021597576	0.0069666715	0.0056415927	0.0046684098	0.0042904362	0.0061142227	0.0029908751	0.0034494691	0.0099007015	0.0078905109	0.0064201586	0.0077102276	0.0057046135	0.007712975	0.003803155	0.005031909	0.0042129637	0
1.1556	0.8985230879	0.3183098862	0.0015579961	0.000979128	0.0011849655	0.0032641983	0.0039163721	0.0015731007	0.0020582374	0.0019766649	0.0052557738	0.0060890777	0.0072423286	0.002061739	0.0030508931	0.0029223734	0.0020280456	0.0076417357	0.00845496	0.0098948379	0.0024812702	0.0023728181	0.0041982384	0.0040796976	0.0021365882	0.0041443476	0
1.1951	0.9396587261	0.3183098862	0.0014729914	0.0017601614	0.0026701426	0.0029305165	0.0036271901	0.002933717	0.004422986	0.0021328813	0.0043614712	0.0057038811	0.0046668088	0.0041015169	0.0061315136	0.0028866825	0.0035682877	0.0057594608	0.0080483803	0.006525579	0.0075996107	0.0052489786	0.007778896	0.0035455473	0.0051504874	0.0043821414	0
1.105	0.9510172552	0.3183098862	0.0017388731	0.0017641857	0.0026744601	0.0036146593	0.003613045	0.0029576373	0.0044222674	0.002160995	0.0057499136	0.0056629661	0.0046645181	0.0041838223	0.00611079	0.0029824533	0.0034693586	0.0082347532	0.0079446633	0.0064245699	0.0076930785	0.005466422	0.0077075074	0.0037649282	0.0050501488	0.0042172011	0
1.1979	0.8379970783	0.3183098862	0.002566759	0.0010501933	0.0023154012	0.0051985378	0.0007220522	0.0019391603	0.0037370259	0.0030823928	0.0079395958	0.000922306	0.0025545696	0.0031288573	0.0049590036	0.004020752	0.000047967	0.010790687	0.0009488462	0.0028651097	0.0044210834	0.0047675314	0.0058725045	0.0046021621	0.0003050732	8.90475876371065E-05	0
1.0907	0.9193367728	0.3183098862	0.0013117788	0.0011329089	0.0044404669	0.0026145082	0.0015631612	0.0020897833	0.0071268309	0.0046350412	0.0039018516	0.0024112209	0.0040588767	0.0033479174	0.0093655952	0.0064792331	0.0053235171	0.005172275	0.0033478485	0.0055032217	0.0071791222	0.0050220461	0.0109148579	0.008277531	0.0056737403	0.0044968258	0
1.1384	0.940727528	0.3183098862	0.0022843622	0.0010343402	0.0024387281	0.0046147126	0.0013538286	0.0018592745	0.0039246822	0.0050290133	0.0070161426	0.0019081074	0.0031128741	0.0029029278	0.0051857432	0.0067425093	0.0017845524	0.0094698368	0.0023718235	0.003737877	0.0066037838	0.0042784462	0.0061061232	0.0081136425	0.0025901915	0.0058765453	0
1.1441	0.8903182084	0.3183098862	0.0015927985	0.0010752352	0.0019532722	0.003333017	0.0026113777	0.0018043562	0.0033294614	0.0020256489	0.0053529857	0.0041651353	0.0033513739	0.0025612603	0.0048090734	0.0026728446	0.0010890092	0.0077507046	0.0059516918	0.0047080459	0.0039159338	0.0033727305	0.0064172736	0.0031409147	0.0019515471	0.0056062712	0
1.0797	0.9316573851	0.3183098862	0.0006867455	0.0009534984	0.0027561356	0.0014876051	0.0047120991	0.0014444518	0.0043544149	0.0010111142	0.0025128113	0.0071573593	0.0062260095	0.0016997428	0.0055674334	0.0010704519	0.0078271963	0.0038582458	0.0096543924	0.0085109408	0.0038081804	0.0015933441	0.0061943995	0.0007552536	0.0092698531	0.0110352317	0
1.2395	0.9554252421	0.3183098862	0.0003902843	0.0043737291	0.000003593	0.0008289971	0.002058756	0.0068617373	8.49610447710616E-06	0.0019195847	0.00136012	0.0030414787	0.001793297	0.0086712994	4.29240502409237E-05	0.0024127401	3.20467484965634E-05	0.002016427	0.0039731778	0.0023223754	0.0002994696	0.0094707788	0.000109836	0.002535455	8.85163142078179E-05	0.0038725219	0
1.1384	0.8868643506	0.3183098862	0.0013555906	0.0010594499	0.0021127579	0.002736995	0.0027129318	0.0017184758	0.0035378952	0.0036969037	0.004150506	0.00410833	0.001306792	0.0022931759	0.0050019972	0.0049912297	0.0034794177	0.0055615001	0.0055625924	0.0024097721	0.0108092543	0.0027261616	0.0065580961	0.006126381	0.0046119437	0.0047455667	0
1.0707	0.9394146519	0.3183098862	0.0019398447	0.0011076035	0.0023878495	0.0038633992	0.0021909423	0.0019629686	0.0037901528	0.0022518167	0.0057550656	0.0034662716	0.0045988177	0.0029918182	0.0048936185	0.003220397	0.00594727	0.007599082	0.0049338722	0.0063603609	0.0090536253	0.0042568205	0.0055748403	0.0042394936	0.007158992	0.001302952	0
1.1531	0.896734893	0.3183098862	0.0008738846	0.0016467025	0.0013512715	0.0018144701	0.0008150606	0.0023584763	0.002229647	0.0041553049	0.0028805806	0.0011050995	0.0019467628	0.0024607139	0.0030706012	0.0055181577	0.0025808694	0.0041107851	0.001265923	0.0026881809	0.0027763062	0.0016603803	0.0038526434	0.0064923439	0.0033271265	0.0028539116	0
1.2679	0.9298387071	0.3183098862	0.0023934419	0.0003040103	0.0013508321	0.0048614517	0.001688568	0.0002326535	0.0021551014	0.0043901159	0.0074593477	0.0023721615	0.0008154365	0.0002709914	0.0028090618	0.0058782215	0.0025195624	0.0102018826	0.002899408	0.0014362974	0.0051808449	0.0014137282	0.0032437233	0.0070440221	0.0033965908	0.003186232	0
1.1983	0.9313825344	0.3183098862	0.0002583336	0.0016357298	0.0026048328	0.000619409	0.0033825502	0.0025489864	0.004155933	0.0057760633	0.0012176672	0.0051855416	0.0061345824	0.0031688178	0.0054076436	0.0075356146	0.0045724369	0.0021863353	0.0070661372	0.0084309676	0.0020024238	0.0033290647	0.0062026712	0.0086941493	0.005225602	0.0140796135	0
1.2839	0.9454942734	0.3183098862	0.0016379842	0.0010815871	0.0029848153	0.0032747027	0.0042550197	0.001832007	0.0049499453	0.0013259205	0.0049082049	0.0066232159	0.0033061301	0.0026218781	0.0068767719	0.0016938964	0.0037874249	0.0065313449	0.009237574	0.0047017306	0.0058146772	0.0034566435	0.0087577411	0.0018952486	0.0052039583	0.002464647	0
1.1626	0.9057110583	0.3183098862	0.0011587086	0.0064833613	0.0018898091	0.0023736073	0.0025672694	0.0105565647	0.0031110345	0.0046542973	0.0037007798	0.0038957676	0.0036618096	0.0141982511	0.0042720839	0.0054722968	0.0017909819	0.005193704	0.0052579115	0.0049951165	0.0015332304	0.0171292747	0.0053448946	0.0052233917	0.0022079736	0.0114141111	0
1.1691	0.9545713374	0.3183098862	0.0008813422	0.0030365408	0.0007961351	0.0018941198	0.0049057947	0.0049350065	0.0013582982	0.0014137458	0.0031648456	0.0075629335	0.0068303413	0.006616735	0.0019757549	0.0017031598	0.002241429	0.0048001887	0.0104048479	0.009357703	0.0032565827	0.0079450832	0.0026849905	0.0018886952	0.0025617339	0.0052948381	0
1.2112	0.9450978276	0.3183098862	0.0016059162	0.0010815291	0.0032830384	0.0033231749	0.0027609886	0.0018348883	0.005382741	0.0029734012	0.0052537222	0.0043362385	0.0054307495	0.0026427863	0.0073399948	0.00407675	0.0020870382	0.0074753956	0.0060900554	0.0074184545	0.0060758949	0.0035360424	0.00908778	0.0050811378	0.0031799272	0.0024816059	0
1.0928	0.9491921976	0.3183098862	0.001139865	0.0002416863	0.0027637295	0.0022981148	0.0027685721	0.0001924907	0.0043128905	0.0060959396	0.0034907433	0.0041784883	0.0043840914	0.0001687654	0.0053851738	0.0085853081	0.0084504064	0.0047281752	0.005607169	0.0059350577	0.0059969424	0.000956865	0.0057291382	0.0110863226	0.0094182116	0.0060819895	0
1.2818	0.896214825	0.3183098862	0.0010697251	0.0010718555	0.0010260251	0.0021887715	0.0034148271	0.0017819934	0.0017322266	0.0047984459	0.0033922353	0.0053184064	0.0068569516	0.002476662	0.0024996012	0.0064976729	0.0020188389	0.0046830235	0.0074295095	0.0095799981	0.0059665231	0.0031328196	0.003410907	0.0079683927	0.0030044029	0.0059306472	0
1.2515	0.9504186916	0.3183098862	0.001276105	0.0010973285	0.0014457788	0.0025871767	0.0022329459	0.0019095475	0.0022196931	0.0027653366	0.0039546458	0.003203023	0.0052198645	0.0028341934	0.0026833212	0.0037798957	0.0099668316	0.0053707783	0.0040126267	0.007457082	0.0096682215	0.0038983944	0.0026757139	0.0047302592	0.0122648343	0.0022988434	0
1.2928	0.9624528351	0.3183098862	0.001135136	0.000280664	0.0007319029	0.002293307	0.0017231229	0.0003887979	0.0010266648	0.0025184959	0.0034873363	0.0024413943	0.0066524712	0.0003862108	0.0010168058	0.0033810934	0.0089347594	0.0047064945	0.0030135378	0.0093694488	0.0062593916	0.0002449282	0.0006407495	0.0041186507	0.01077594	0.0017374477	0
1.3648	0.8003134052	0.3183098862	0.0010956799	0.003012098	0.0012661632	0.0022504064	0.0005532009	0.0046132961	0.0020899866	0.0034871198	0.003516543	0.0007305411	0.0003179246	0.0055717351	0.0028819475	0.0045830397	0.0010598016	0.004929715	0.0007990061	0.0002922824	0.0008479688	0.0055776525	0.0036269209	0.0052881674	0.0013150441	0.0036565641	0
1.1877	0.9233338082	0.3183098862	0.001244391	0.0017572341	0.0026705023	0.0025972407	0.0036169071	0.0029216005	0.0044085264	0.0021536607	0.004155711	0.0056741491	0.0046647446	0.0040777263	0.0060771195	0.0029533429	0.0034955741	0.0059888159	0.0079717179	0.0064485333	0.0076681832	0.0052250132	0.0076421806	0.0036836115	0.0050728584	0.0042594297	0
1.2383	0.9175961036	0.3183098862	0.0017616245	0.0009796175	0.0016773545	0.0036031472	0.0007871681	0.001315751	0.0027506027	0.005656626	0.0055866537	0.0011932459	0.0007252421	0.0011523693	0.003746249	0.0076351184	0.0021243254	0.0077367408	0.0016387756	0.0012023078	0.0039707924	0.0002512939	0.0046153789	0.0092514481	0.0028684675	0.0021259408	0
1.1751	0.8477067706	0.3183098862	0.0017481987	0.0018104665	0.0023565105	0.0035238714	0.0028251572	0.0031859006	0.0036837378	0.0019352041	0.0053489656	0.004302041	0.0068946247	0.0048097536	0.0046119934	0.0027740822	0.0083196105	0.007232903	0.005841273	0.0094740911	0.0057123699	0.006770115	0.0049269156	0.0036503141	0.0099173261	0.0046996507	0
1.2137	0.9064848292	0.3183098862	0.0007205944	0.002332932	0.000752434	0.0015442896	0.0042471179	0.0037250882	0.0011946669	0.0034538231	0.0025795148	0.0064923349	0.0062489769	0.0048361132	0.001571794	0.0041910726	0.0015124232	0.003930676	0.0088330769	0.0085581563	0.0040414293	0.0054878837	0.0019352425	0.0042514634	0.0015864042	0.0061408899	0
1.1624	0.784526378	0.3183098862	0.0012749894	0.0016463345	0.0004035536	0.0026834951	0.0054894903	0.0025990519	0.0007262709	0.0005327294	0.0043481741	0.0084345169	0.0080299124	0.003296763	0.0011236946	7.13516529826953E-05	0.0039873487	0.0063669002	0.0115632584	0.0109250891	0.002626977	0.0035691413	0.0016131258	0.0011155825	0.0053694031	0.0019369762	0
1.124	0.8804285613	0.3183098862	0.0006905923	0.0002455617	0.0027646302	0.0014010894	0.0027679323	0.0002120426	0.004316584	0.0061076283	0.0021481361	0.0042070922	0.0044150741	0.0001133202	0.0053949755	0.0086524344	0.0084477103	0.0029413109	0.0057014303	0.0060291442	0.0059593512	0.0008362156	0.0057494528	0.0112606347	0.009381938	0.0060349481	0
1.2655	0.9405061629	0.3183098862	0.0018795694	0.0010860239	0.0032786992	0.0038398795	0.0027521674	0.0018571694	0.00535171	0.0029634199	0.0059567165	0.0042893687	0.0054444884	0.0027043382	0.007246758	0.0040694439	0.0020660526	0.0082902886	0.0059687689	0.0074535585	0.0060707559	0.0036654601	0.0088859982	0.0050806382	0.0031195306	0.0025214867	0
1.2502	0.9370113098	0.3183098862	0.0020582638	0.0017657263	0.0015088289	0.0041424501	0.0019368362	0.0029595414	0.0025273633	0.0026691001	0.0062606736	0.0028284246	0.0026074044	0.0041659109	0.0036012349	0.0034774638	0.0047888144	0.0083836228	0.0036557805	0.004080292	0.0125886129	0.0053664668	0.0048385531	0.0040643644	0.0060247712	0.0028838723	0
1.2267	0.9525812298	0.3183098862	0.0010596946	0.0016545819	0.0021331076	0.0022021352	0.0007740831	0.0023987016	0.0035280093	0.0050707419	0.0034947946	0.0010376667	0.0010373166	0.0025766236	0.0048753872	0.0068236223	0.0030651811	0.0049729357	0.0011672968	0.0015936055	0.0055482606	0.0019172969	0.0061442309	0.0082238392	0.0040066449	0.0003636777	0
1.1285	0.9588872887	0.3183098862	0.0008400937	0.0023449235	0.0003414416	0.0018093266	0.0047129126	0.0037867417	0.0005276465	0.0007759002	0.0030303134	0.0072804464	0.0072023718	0.0050156078	0.0006857175	0.0013714456	0.003495057	0.0046040609	0.010039337	0.0098724053	0.0036784826	0.0058910244	0.0008776621	0.0024763397	0.0047972238	0.0031585424	0
1.3176	0.7644812651	0.3183098862	0.0018671455	0.0003480435	0.0018799286	0.0037786702	0.0018267964	0.0004547472	0.0030280375	0.0019888539	0.0057593181	0.002717066	0.0013194214	0.0003580739	0.0040162247	0.0026615882	0.0036225868	0.0077923892	0.0036368677	0.0022845135	0.0032567355	4.88407574599925E-05	0.0047853278	0.0032785763	0.0050672966	0.0067171428	0
1.2442	0.9546595962	0.3183098862	0.0013622324	0.0023344053	0.0017970895	0.0028001804	0.0009174704	0.0035100432	0.0029584459	0.0035600568	0.0043765071	0.0013386795	0.0015676267	0.0040857877	0.0040619326	0.004694527	0.0009855712	0.0061255851	0.001754688	0.0020268443	0.0010264472	0.003775099	0.0050797287	0.0054653936	0.0012842448	0.0016814871	0
1.2095	0.9441805045	0.3183098862	0.0012566829	0.0003733988	0.0030795635	0.00261812	0.0033225278	0.0005871272	0.0052216851	0.0007050566	0.0041807195	0.0052811458	0.0051143251	0.0007505009	0.0074857246	0.0009072538	0.0012944613	0.0060153274	0.0075307148	0.0070843725	0.0062194769	0.0008467431	0.0098950327	0.0010177326	0.0011400547	0.003445111	0
1.2474	0.9539836604	0.3183098862	0.0017103273	0.0002731274	0.002767196	0.0035597715	0.0039681845	0.0003432732	0.0044413795	0.0004174125	0.0056773125	0.0061227852	0.007232627	0.0002268453	0.0058409733	0.0008562326	0.0013916178	0.0081676463	0.0084229725	0.0098892971	0.0067848963	0.0001831338	0.0068232855	0.0016487277	0.0020796605	0.004418642	0
1.0985	0.9523352711	0.3183098862	0.0004276692	0.0017418318	0.0024348238	0.0007715043	0.0048033765	0.0028413781	0.0041773903	0.0016199754	0.0009655018	0.0075834797	0.0039819978	0.0038405075	0.0060912268	0.0022952669	0.0007143736	0.0009826981	0.0107579418	0.0055814015	0.0061704231	0.004684444	0.0082266371	0.0030170345	0.0009998081	0.0035527382	0
1.2747	0.9215858902	0.3183098862	0.0008377887	0.0024332211	0.0019151123	0.001792732	0.0038708928	0.004013193	0.0032738372	0.0004851933	0.002965822	0.0061138649	0.005056304	0.0055294385	0.0047469057	0.0006606142	0.0013228992	0.004421738	0.0086622259	0.0070148182	0.0058262995	0.0069544909	0.0063613185	0.0008192357	0.0022746703	0.0030504551	0
1.3019	0.9165455352	0.3183098862	0.0017653994	0.0016639769	0.0021284399	0.0036115609	0.0007757307	0.002446584	0.0035049691	0.0050681553	0.0056018701	0.0010236532	0.0010693533	0.0027142505	0.0048092335	0.0068233508	0.0030669891	0.0077631571	0.0011204806	0.001705884	0.0055754441	0.0022213195	0.0059971705	0.0082344515	0.0040695033	0.000418992	0
1.2882	0.9215858902	0.3183098862	0.0008377887	0.0024332211	0.0019151123	0.001792732	0.0038708928	0.004013193	0.0032738372	0.0004851933	0.002965822	0.0061138649	0.005056304	0.0055294385	0.0047469057	0.0006606142	0.0013228992	0.004421738	0.0086622259	0.0070148182	0.0058262995	0.0069544909	0.0063613185	0.0008192357	0.0022746703	0.0030504551	0
1.2744	0.9135008067	0.3183098862	0.0018351809	0.0003890395	0.0014743275	0.0037226096	0.0027702021	0.0006619785	0.0025482131	0.0046351168	0.0056976434	0.0042468764	0.005396006	0.0009465115	0.003776641	0.006257669	0.0043846967	0.0077595092	0.0058284026	0.007677941	0.0075873598	0.0012302351	0.0052592852	0.0076418826	0.005689961	0.0066651353	0
1.261	0.9148581799	0.3183098862	0.0016867008	0.0009728441	0.0015847856	0.0034516291	0.0008769876	0.0012815086	0.0025872823	0.0041348904	0.0053567009	0.0012196885	0.0008326208	0.0010550039	0.0035067823	0.0054793581	0.0025176637	0.0074291049	0.0015070236	0.0011211025	0.0045738985	3.8772892661266E-05	0.0043080767	0.0064364892	0.0033499159	0.0022178027	0
1.2667	0.9148581799	0.3183098862	0.0016867008	0.0009728441	0.0015847856	0.0034516291	0.0008769876	0.0012815086	0.0025872823	0.0041348904	0.0053567009	0.0012196885	0.0008326208	0.0010550039	0.0035067823	0.0054793581	0.0025176637	0.0074291049	0.0015070236	0.0011211025	0.0045738985	3.87728926612666E-05	0.0043080767	0.0064364892	0.0033499159	0.0022178027	0
1.2796	0.910074258	0.3183098862	0.0014375125	0.0002786508	0.0027609022	0.0029328902	0.0034799982	0.0003743113	0.0044008446	0.0007996807	0.0045460568	0.0053330112	0.0045194412	0.0003278291	0.0057233383	0.0011483728	0.003766931	0.0063341963	0.0072752152	0.0062602334	0.0068315637	7.2158741027054E-05	0.006584615	0.0015529309	0.0048723537	0.0019171083	0
1.2355	0.9541040654	0.3183098862	0.0015808216	0.0003928782	0.000282988	0.0031974424	0.0025900846	0.0006803801	0.0005740815	0.0039887258	0.0048684966	0.0039426219	0.0037825264	0.0009948619	0.0011147093	0.0052928092	0.0043514746	0.0065762119	0.0053645331	0.0055573247	0.0125736497	0.0013254529	0.0020957645	0.0063011343	0.0054663472	0.0033814098	0
1.2343	0.9541040654	0.3183098862	0.0015808216	0.0003928782	0.000282988	0.0031974424	0.0025900846	0.0006803801	0.0005740815	0.0039887258	0.0048684966	0.0039426219	0.0037825264	0.0009948619	0.0011147093	0.0052928092	0.0043514746	0.0065762119	0.0053645331	0.0055573247	0.0125736497	0.0013254529	0.0020957645	0.0063011343	0.0054663472	0.0033814098	0
1.2496	0.9520119524	0.3183098862	0.0011186539	0.001648098	0.0004020784	0.0023644464	0.005490036	0.0026083353	0.0007283282	0.0005422021	0.0038565595	0.0084379622	0.0080309741	0.0033246617	0.0011373046	0.000125297	0.0040064255	0.005692918	0.0115714021	0.0109375786	0.0026163258	0.0036341338	0.0016515542	0.0009812671	0.0054201643	0.0019450227	0
1.2321	0.9541040654	0.3183098862	0.0015808216	0.0003928782	0.000282988	0.0031974424	0.0025900846	0.0006803801	0.0005740815	0.0039887258	0.0048684966	0.0039426219	0.0037825264	0.0009948619	0.0011147093	0.0052928092	0.0043514746	0.0065762119	0.0053645331	0.0055573247	0.0125736497	0.0013254529	0.0020957645	0.0063011343	0.0054663472	0.0033814098	0
1.2617	0.9465844027	0.3183098862	0.001719796	0.0010833139	0.0032812368	0.0035377087	0.0027569824	0.0018437501	0.0053695205	0.0029688988	0.0055446577	0.0043149369	0.0054369049	0.0026673248	0.0073001518	0.0040733395	0.0020773268	0.0078114605	0.0060347821	0.0074339785	0.0060738517	0.0035877882	0.0090015796	0.0050805212	0.0031519916	0.0024986817	0
1.2659	0.9504844988	0.3183098862	0.0014106869	0.0030227803	0.0006845572	0.0029468771	0.0038628316	0.0048618084	0.0011843172	0.0026289126	0.0047245705	0.0059768724	0.0072574254	0.0063938181	0.0017442664	0.0028888692	0.0021038581	0.0068380293	0.0082591465	0.0098541698	0.0010179083	0.0074182619	0.0023779762	0.0023011201	0.0028495777	0.0048131624	0
1.2397	0.9536537094	0.3183098862	0.0018610909	0.001079602	0.0019544767	0.0038691924	0.0026079754	0.0018266952	0.0033304433	0.0020229073	0.0061576977	0.0041489384	0.0033462389	0.0026258449	0.0048100742	0.0026532191	0.0010811939	0.008828109	0.005909819	0.0046891131	0.0039199829	0.0035165703	0.0064226343	0.0030876898	0.0019448475	0.0056203177	0
1.2343	0.9541040654	0.3183098862	0.0015808216	0.0003928782	0.000282988	0.0031974424	0.0025900846	0.0006803801	0.0005740815	0.0039887258	0.0048684966	0.0039426219	0.0037825264	0.0009948619	0.0011147093	0.0052928092	0.0043514746	0.0065762119	0.0053645331	0.0055573247	0.0125736497	0.0013254529	0.0020957645	0.0063011343	0.0054663472	0.0033814098	0
1.2321	0.9541040654	0.3183098862	0.0015808216	0.0003928782	0.000282988	0.0031974424	0.0025900846	0.0006803801	0.0005740815	0.0039887258	0.0048684966	0.0039426219	0.0037825264	0.0009948619	0.0011147093	0.0052928092	0.0043514746	0.0065762119	0.0053645331	0.0055573247	0.0125736497	0.0013254529	0.0020957645	0.0063011343	0.0054663472	0.0033814098	0
1.2424	0.9533701259	0.3183098862	0.0014574272	0.0016589247	0.0005809908	0.0030685894	0.0029073791	0.0026655786	0.0009913711	0.0011689214	0.0049736157	0.00454997	0.0057946362	0.003497619	0.0014503302	0.0017873991	0.0026522331	0.0072817347	0.0063587591	0.007993216	0.003951713	0.0040393096	0.0019938818	0.0027245352	0.0038205616	0.0028367139	0
1.2321	0.9541040654	0.3183098862	0.0015808216	0.0003928782	0.000282988	0.0031974424	0.0025900846	0.0006803801	0.0005740815	0.0039887258	0.0048684966	0.0039426219	0.0037825264	0.0009948619	0.0011147093	0.0052928092	0.0043514746	0.0065762119	0.0053645331	0.0055573247	0.0125736497	0.0013254529	0.0020957645	0.0063011343	0.0054663472	0.0033814098	0
1.0909	0.9323235879	0.3183098862	0.0009498392	0.0010675313	0.0019497803	0.0020364844	0.0026192581	0.0017644204	0.0033243225	0.0020369181	0.0033810176	0.0042077197	0.0033637022	0.0024437221	0.0048022036	0.0027373141	0.0011120218	0.0050688597	0.0060661991	0.0047549629	0.0039071985	0.0031055139	0.0064060252	0.0033114225	0.001987571	0.0055949013	0
1.1401	0.922654404	0.3183098862	0.0005883991	0.001643927	0.0034463556	0.0010734441	0.0045082267	0.0025946305	0.0054590212	0.0021806682	0.0013616496	0.0068109943	0.0055466663	0.0033157861	0.0070131777	0.0028432578	0.0093321579	0.0013879513	0.0091195589	0.0075042632	0.0019855813	0.0036969489	0.0078707793	0.0032558419	0.0110759467	0.0130066664	0
1.1212	0.9242662563	0.3183098862	0.0016958167	0.0017634888	0.0026639485	0.0034304225	0.0036105401	0.002952017	0.0043646708	0.0021255612	0.0052402243	0.0056312263	0.0046797196	0.0041593417	0.0059484266	0.0028896303	0.0035060437	0.0071510766	0.0078601712	0.0065081288	0.0076535605	0.005390003	0.0073717705	0.0035558536	0.005089328	0.0043764411	0
1.1047	0.9281110495	0.3183098862	0.0012476951	0.0017918709	0.0013416425	0.0025351171	0.0013263719	0.0030915871	0.0020871691	0.0034582838	0.0038891384	0.0020660197	0.0048031198	0.0045404459	0.0026324124	0.0050657974	0.0071548226	0.0053095699	0.0029084395	0.0069257975	0.0083678745	0.0061796859	0.0030160474	0.0068951425	0.0081429482	0.0058092484	0
1.0968	0.9323235879	0.3183098862	0.0009498392	0.0010675313	0.0019497803	0.0020364844	0.0026192581	0.0017644204	0.0033243225	0.0020369181	0.0033810176	0.0042077197	0.0033637022	0.0024437221	0.0048022036	0.0027373141	0.0011120218	0.0050688597	0.0060661991	0.0047549629	0.0039071985	0.0031055139	0.0064060252	0.0033114225	0.001987571	0.0055949013	0
1.1398	0.922654404	0.3183098862	0.0005883991	0.001643927	0.0034463556	0.0010734441	0.0045082267	0.0025946305	0.0054590212	0.0021806682	0.0013616496	0.0068109943	0.0055466663	0.0033157861	0.0070131777	0.0028432578	0.0093321579	0.0013879513	0.0091195589	0.0075042632	0.0019855813	0.0036969489	0.0078707793	0.0032558419	0.0110759467	0.0130066664	0
1.0909	0.9323235879	0.3183098862	0.0009498392	0.0010675313	0.0019497803	0.0020364844	0.0026192581	0.0017644204	0.0033243225	0.0020369181	0.0033810176	0.0042077197	0.0033637022	0.0024437221	0.0048022036	0.0027373141	0.0011120218	0.0050688597	0.0060661991	0.0047549629	0.0039071985	0.0031055139	0.0064060252	0.0033114225	0.001987571	0.0055949013	0
1.104	0.9328216664	0.3183098862	0.0008334663	0.0050963862	0.0006761642	0.0017598906	0.0037779678	0.0082741419	0.0011229917	0.0025243901	0.002867073	0.005763298	0.0048659766	0.0110671552	0.0015624626	0.002670226	0.0016010492	0.0042308038	0.0078353896	0.0065987383	0.0038522096	0.0132206665	0.0019887936	0.0022367802	0.0020860817	0.0075911442	0
1.2328	0.8781802888	0.3183098862	0.0011382326	0.0002806308	0.0007318758	0.0022996318	0.0017231462	0.000388628	0.0010265969	0.0025184257	0.0034971198	0.0024413575	0.0066524945	0.0003857198	0.0010166584	0.0033809041	0.0089345046	0.0047200163	0.003013344	0.0093691016	0.0062589409	0.000243839	0.0006405505	0.0041181558	0.0107747577	0.0017370668	0
1.2734	0.8754979313	0.3183098862	0.0016360501	0.0017971483	0.0013382634	0.0033142843	0.0013305264	0.003118276	0.0020751567	0.0034532588	0.0050649698	0.0020665863	0.0047867621	0.0046163359	0.0026021452	0.0050213014	0.0071415992	0.0068932319	0.0028973891	0.0068483371	0.0083481654	0.0063451818	0.0029585265	0.0067690572	0.0080738299	0.0058431991	0
1.1877	0.8945579331	0.3183098862	0.0015037469	0.0017605928	0.0026658083	0.0030256278	0.0036166181	0.0029368844	0.004383788	0.0021283381	0.0045838396	0.0056577529	0.0046748962	0.0041143698	0.0060084043	0.0028876926	0.0035285901	0.0061907304	0.0079284671	0.0065135697	0.0076341712	0.0052868043	0.0075032732	0.0035457759	0.0051112622	0.0043773414	0
1.1818	0.8945579331	0.3183098862	0.0015037469	0.0017605928	0.0026658083	0.0030256278	0.0036166181	0.0029368844	0.004383788	0.0021283381	0.0045838396	0.0056577529	0.0046748962	0.0041143698	0.0060084043	0.0028876926	0.0035285901	0.0061907304	0.0079284671	0.0065135697	0.0076341712	0.0052868043	0.0075032732	0.0035457759	0.0051112622	0.0043773414	0
1.142	0.8859479706	0.3183098862	0.0015651418	0.0023489681	0.0021782088	0.0032565116	0.0031258602	0.0038097838	0.0035380905	0.0007654782	0.0051948351	0.0048726727	0.0061015523	0.0050917042	0.0047523399	0.0007618761	0.0024989257	0.0074827124	0.0067796912	0.0083954349	0.0022453179	0.0060860037	0.0057548009	0.0005895613	0.0031369931	0.0059876413	0
1.1576	0.8859479706	0.3183098862	0.0015651418	0.0023489681	0.0021782088	0.0032565116	0.0031258602	0.0038097838	0.0035380905	0.0007654782	0.0051948351	0.0048726727	0.0061015523	0.0050917042	0.0047523399	0.0007618761	0.0024989257	0.0074827124	0.0067796912	0.0083954349	0.0022453179	0.0060860037	0.0057548009	0.0005895613	0.0031369931	0.0059876413	0
1.1475	0.8859479706	0.3183098862	0.0015651418	0.0023489681	0.0021782088	0.0032565116	0.0031258602	0.0038097838	0.0035380905	0.0007654782	0.0051948351	0.0048726727	0.0061015523	0.0050917042	0.0047523399	0.0007618761	0.0024989257	0.0074827124	0.0067796912	0.0083954349	0.0022453179	0.0060860037	0.0057548009	0.0005895613	0.0031369931	0.0059876413	0
1.1585	0.8851793211	0.3183098862	0.0008004988	0.0031177458	0.0016857613	0.0016856044	0.0047793368	0.0051509027	0.0028519862	0.0015969472	0.0027310883	0.0074739392	0.0044598039	0.0071129485	0.0040815134	0.0021765452	0.002935498	0.0039860295	0.0104744271	0.0062035718	0.0065757299	0.0089685642	0.0053993031	0.0026900842	0.0043441712	0.0013106223	0
1.142	0.8859479706	0.3183098862	0.0015651418	0.0023489681	0.0021782088	0.0032565116	0.0031258602	0.0038097838	0.0035380905	0.0007654782	0.0051948351	0.0048726727	0.0061015523	0.0050917042	0.0047523399	0.0007618761	0.0024989257	0.0074827124	0.0067796912	0.0083954349	0.0022453179	0.0060860037	0.0057548009	0.0005895613	0.0031369931	0.0059876413	0
1.2386	0.9184483306	0.3183098862	0.001296044	0.0002595219	0.0036061632	0.0025723532	0.0015965799	0.0002796191	0.0057217992	0.0044030714	0.0038169741	0.0024649848	0.0040427788	6.6734925290868E-05	0.0073702189	0.0061181428	0.0059520568	0.0050321196	0.0033907164	0.0054605461	0.0045411501	0.0004756633	0.0083045415	0.0077543057	0.0066905215	0.0044928894	0
1.2049	0.8746811481	0.3183098862	0.0006701828	0.0031168427	0.001685064	0.001385622	0.004782093	0.005145842	0.0028581943	0.001588378	0.0021943468	0.007481991	0.0044577439	0.0070966036	0.0041071638	0.0021397538	0.0029508605	0.0031340812	0.0104940096	0.0062095422	0.0065624383	0.0089278157	0.0054647412	0.0026012083	0.0043594334	0.0013314014	0
1.2072	0.8746811481	0.3183098862	0.0006701828	0.0031168427	0.001685064	0.001385622	0.004782093	0.005145842	0.0028581943	0.001588378	0.0021943468	0.007481991	0.0044577439	0.0070966036	0.0041071638	0.0021397538	0.0029508605	0.0031340812	0.0104940096	0.0062095422	0.0065624383	0.0089278157	0.0054647412	0.0026012083	0.0043594334	0.0013314014	0
1.2062	0.8746811481	0.3183098862	0.0006701828	0.0031168427	0.001685064	0.001385622	0.004782093	0.005145842	0.0028581943	0.001588378	0.0021943468	0.007481991	0.0044577439	0.0070966036	0.0041071638	0.0021397538	0.0029508605	0.0031340812	0.0104940096	0.0062095422	0.0065624383	0.0089278157	0.0054647412	0.0026012083	0.0043594334	0.0013314014	0
1.2062	0.8746811481	0.3183098862	0.0006701828	0.0031168427	0.001685064	0.001385622	0.004782093	0.005145842	0.0028581943	0.001588378	0.0021943468	0.007481991	0.0044577439	0.0070966036	0.0041071638	0.0021397538	0.0029508605	0.0031340812	0.0104940096	0.0062095422	0.0065624383	0.0089278157	0.0054647412	0.0026012083	0.0043594334	0.0013314014	0
1.1844	0.8553586526	0.3183098862	0.0016505568	0.0023508029	0.000582105	0.0034460084	0.003780096	0.003817961	0.0010586014	0.002192809	0.0055207307	0.0058737857	0.0048752368	0.0051104572	0.0016654672	0.0030558192	0.0011038331	0.0079827227	0.008148812	0.0067528024	0.0049133214	0.0061145704	0.0024480928	0.0040135841	0.0018611927	0.0029438328	0
1.1844	0.8553586526	0.3183098862	0.0016505568	0.0023508029	0.000582105	0.0034460084	0.003780096	0.003817961	0.0010586014	0.002192809	0.0055207307	0.0058737857	0.0048752368	0.0051104572	0.0016654672	0.0030558192	0.0011038331	0.0079827227	0.008148812	0.0067528024	0.0049133214	0.0061145704	0.0024480928	0.0040135841	0.0018611927	0.0029438328	0
1.2141	0.8516821079	0.3183098862	0.0022328594	0.0003005094	0.0013520752	0.0045411401	0.0016894598	0.000214967	0.0021627678	0.0043890991	0.0069812425	0.0023723575	0.0008089025	0.0003212154	0.0028317073	0.0058729518	0.0025185866	0.0095694767	0.0028962638	0.0014110663	0.0051753583	0.0015230939	0.0032933032	0.0070289834	0.0033802889	0.0031735584	0
1.199	0.8541798391	0.3183098862	0.0014867853	0.0011000715	0.0014444129	0.0030077179	0.0022339228	0.0019233689	0.0022145982	0.0027626	0.0045838404	0.0032020194	0.0052241529	0.0028732748	0.0026690278	0.0037797901	0.009954741	0.0062080653	0.0040046729	0.0074434785	0.0096437104	0.0039829614	0.0026417752	0.0047357998	0.0122014901	0.0023155003	0
1.1875	0.9213727971	0.3183098862	0.0017450713	0.0003603578	0.0003940718	0.0035419975	0.0018448958	0.0005168642	0.0005130846	0.0040545008	0.0054234523	0.003133758	0.0018921989	0.0005339774	0.0005297754	0.0056019767	0.005834803	0.00738076	0.0048267986	0.0026145847	0.0075921489	0.0003324001	0.0008433939	0.0070923034	0.007837648	0.0074598151	0
1.1894	0.9200258821	0.3183098862	0.0012955837	0.0011075373	0.0011739082	0.0026310682	0.0011094553	0.0019607315	0.0017692344	0.0024104322	0.0040344805	0.001785873	0.0053397031	0.0029778541	0.0021017683	0.0036761236	0.005322591	0.0055090041	0.0026106217	0.0076664518	0.0102808754	0.0042062603	0.0022131449	0.0052242161	0.0056730513	0.0058496387	0
1.1918	0.9243135913	0.3183098862	0.0006259524	0.0030328777	0.0009166943	0.0013570394	0.0056106223	0.0049153996	0.0015870379	0.0021980496	0.0023060916	0.0086214142	0.0072758852	0.0065565637	0.0023456683	0.0025644411	0.0020936937	0.0035796376	0.0118183216	0.009924925	0.0020902442	0.0078017429	0.0032259091	0.002410319	0.0028051172	0.0020373566	0
1.1729	0.9243835977	0.3183098862	0.0009602865	0.0023561664	0.0021795207	0.0020671966	0.003130665	0.0038468889	0.003552984	0.0007706481	0.0034580692	0.0048942402	0.006105945	0.0052001168	0.0048004644	0.0008137998	0.0024580229	0.0052445278	0.006835447	0.0083884564	0.0022466439	0.0063305418	0.005863163	0.00065328	0.0030162951	0.0059887192	0
1.1423	0.9058393572	0.3183098862	0.0001115077	0.0030064993	0.0012650014	0.0002869101	0.0005570473	0.004584613	0.0020864433	0.0034892763	0.000581277	0.0007620923	0.0003325926	0.0054886713	0.0028737039	0.0045916533	0.0010616942	0.0010307344	0.0008866935	0.000337129	0.000841342	0.0053923994	0.0036107373	0.005306523	0.0013140907	0.0036507861	0
1.1609	0.9044365512	0.3183098862	0.0007699035	0.0030180154	0.0021745375	0.0016582737	0.0028171326	0.004836779	0.0036363443	0.0026469468	0.0027764968	0.0043691899	0.0052078373	0.0063187951	0.0051123481	0.0028824024	0.0009758274	0.0042185811	0.006048726	0.0071022468	0.0035597782	0.0072439139	0.0066003062	0.0023095376	0.0011575775	0.007759079	0
1.183	0.8714496917	0.3183098862	0.0017781099	0.0002525384	0.0036077045	0.0035228632	0.0015856279	0.0002453184	0.0057231237	0.0044073992	0.0052051188	0.0024369653	0.004055978	2.6749855968758E-05	0.0073681012	0.0061475124	0.0059264843	0.006804432	0.003335445	0.0054584951	0.0044995704	0.000668848	0.008292407	0.0078311668	0.0065782615	0.0044854076	0
1.1815	0.871355732	0.3183098862	0.0006655883	0.0037102065	0.0017977729	0.0014474386	0.0024024745	0.0059831849	0.0030193936	0.0037939324	0.0024557712	0.0037351043	0.0038576485	0.0079067192	0.0042723106	0.0044685868	0.0014703949	0.0037851045	0.0051861211	0.0052886444	0.0035213425	0.00925212	0.0055620795	0.0042900457	0.001928755	0.0089817139	0
1.1708	0.871355732	0.3183098862	0.0006655883	0.0037102065	0.0017977729	0.0014474386	0.0024024745	0.0059831849	0.0030193936	0.0037939324	0.0024557712	0.0037351043	0.0038576485	0.0079067192	0.0042723106	0.0044685868	0.0014703949	0.0037851045	0.0051861211	0.0052886444	0.0035213425	0.00925212	0.0055620795	0.0042900457	0.001928755	0.0089817139	0
1.1708	0.871355732	0.3183098862	0.0006655883	0.0037102065	0.0017977729	0.0014474386	0.0024024745	0.0059831849	0.0030193936	0.0037939324	0.0024557712	0.0037351043	0.0038576485	0.0079067192	0.0042723106	0.0044685868	0.0014703949	0.0037851045	0.0051861211	0.0052886444	0.0035213425	0.00925212	0.0055620795	0.0042900457	0.001928755	0.0089817139	0
1.1708	0.871355732	0.3183098862	0.0006655883	0.0037102065	0.0017977729	0.0014474386	0.0024024745	0.0059831849	0.0030193936	0.0037939324	0.0024557712	0.0037351043	0.0038576485	0.0079067192	0.0042723106	0.0044685868	0.0014703949	0.0037851045	0.0051861211	0.0052886444	0.0035213425	0.00925212	0.0055620795	0.0042900457	0.001928755	0.0089817139	0
1.1759	0.871355732	0.3183098862	0.0006655883	0.0037102065	0.0017977729	0.0014474386	0.0024024745	0.0059831849	0.0030193936	0.0037939324	0.0024557712	0.0037351043	0.0038576485	0.0079067192	0.0042723106	0.0044685868	0.0014703949	0.0037851045	0.0051861211	0.0052886444	0.0035213425	0.00925212	0.0055620795	0.0042900457	0.001928755	0.0089817139	0
1.2063	0.8706037854	0.3183098862	0.0004160199	0.003025384	0.0013402031	0.0007954194	0.0036004424	0.0048779066	0.0021139146	0.0046158522	0.001178255	0.0055275359	0.0061619043	0.0064515754	0.0027063119	0.0058708096	0.0029134311	0.001735626	0.0075525695	0.0084529473	0.0022175324	0.007577124	0.0030601247	0.0064920715	0.0032059397	0.0076981513	0
1.2139	0.9080984945	0.3183098862	0.0017922406	0.0017650737	0.0026747855	0.0037228661	0.0036124428	0.0029621991	0.0044229439	0.0021610569	0.0059159193	0.0056605489	0.0046649013	0.0041970883	0.006112067	0.0029840273	0.0034667083	0.0084630528	0.0079385747	0.0064235234	0.0076954278	0.0054961814	0.0077098228	0.0037707903	0.0050477827	0.0042156945	0
1.2174	0.9080984945	0.3183098862	0.0017922406	0.0017650737	0.0026747855	0.0037228661	0.0036124428	0.0029621991	0.0044229439	0.0021610569	0.0059159193	0.0056605489	0.0046649013	0.0041970883	0.006112067	0.0029840273	0.0034667083	0.0084630528	0.0079385747	0.0064235234	0.0076954278	0.0054961814	0.0077098228	0.0037707903	0.0050477827	0.0042156945	0
1.2174	0.9080984945	0.3183098862	0.0017922406	0.0017650737	0.0026747855	0.0037228661	0.0036124428	0.0029621991	0.0044229439	0.0021610569	0.0059159193	0.0056605489	0.0046649013	0.0041970883	0.006112067	0.0029840273	0.0034667083	0.0084630528	0.0079385747	0.0064235234	0.0076954278	0.0054961814	0.0077098228	0.0037707903	0.0050477827	0.0042156945	0
1.2231	0.8852182855	0.3183098862	0.0016848168	0.0009668484	0.0032042853	0.0034944179	0.0048383634	0.0015116926	0.0051785161	0.0014965055	0.0055465556	0.0074216022	0.0059366609	0.001889898	0.0068914082	0.0022127355	0.0011734231	0.0079392202	0.010142078	0.0081514472	0.004968189	0.0020054519	0.0082066535	0.0031233625	0.0021038446	0.0036509084	0
1.2969	0.8806665987	0.3183098862	0.002806111	0.0016988305	0.0014961088	0.0056348334	0.0015486912	0.0028769395	0.0023383011	0.0049476888	0.0084884925	0.0021390417	0.002549253	0.0041368593	0.0029292056	0.0065439577	0.0023093515	0.0113270164	0.0025285425	0.0026434888	0.0101566616	0.0055348845	0.0031432317	0.007727236	0.0033757178	0.0036342824	0
1.2221	0.8852182855	0.3183098862	0.0016848168	0.0009668484	0.0032042853	0.0034944179	0.0048383634	0.0015116926	0.0051785161	0.0014965055	0.0055465556	0.0074216022	0.0059366609	0.001889898	0.0068914082	0.0022127355	0.0011734231	0.0079392202	0.010142078	0.0081514472	0.004968189	0.0020054519	0.0082066535	0.0031233625	0.0021038446	0.0036509084	0
1.2753	0.7849007713	0.3183098862	0.0010744389	0.0010840369	0.0028348952	0.0021573291	0.0027284883	0.0018451105	0.004645913	0.0010309371	0.0032603653	0.0043088729	0.0052034506	0.0026619313	0.0063363926	0.0014066267	0.0042820519	0.0043948866	0.0061106824	0.007168138	0.0060915697	0.00355113	0.0078685008	0.0017430486	0.0053360838	0.0020943514	0
1.274	0.7849007713	0.3183098862	0.0010744389	0.0010840369	0.0028348952	0.0021573291	0.0027284883	0.0018451105	0.004645913	0.0010309371	0.0032603653	0.0043088729	0.0052034506	0.0026619313	0.0063363926	0.0014066267	0.0042820519	0.0043948866	0.0061106824	0.007168138	0.0060915697	0.00355113	0.0078685008	0.0017430486	0.0053360838	0.0020943514	0
1.2775	0.7845240297	0.3183098862	0.0010698751	0.0017899288	0.0013433894	0.0021766041	0.0013237115	0.0030817043	0.002092651	0.0034613984	0.0033443648	0.0020653029	0.0048135473	0.0045121149	0.002644941	0.0050938599	0.007162552	0.0045703718	0.0029143511	0.006974159	0.0083791547	0.0061173681	0.003036528	0.006974898	0.0081833907	0.0057896	0
1.2384	0.9137149061	0.3183098862	0.0010047968	0.0002430514	0.0027641912	0.0020297937	0.0027695427	0.0001993564	0.0043164199	0.0060988006	0.0030922917	0.0041898443	0.0043916403	0.0001493796	0.0053959573	0.0086017198	0.0084529048	0.0042029963	0.0056406703	0.0059649715	0.0059941391	0.0009148972	0.0057530416	0.0111290255	0.0094238263	0.0060717271	0
1.2567	0.913070727	0.3183098862	0.0019005866	0.0017189148	0.0015045717	0.0038385593	0.0015348045	0.0029778679	0.0023623414	0.0049528487	0.0058312907	0.0021053856	0.0026147086	0.0044211444	0.0029840353	0.0066004069	0.0023485669	0.0078538806	0.0024621637	0.002890883	0.0101409301	0.0061470645	0.0032441265	0.0078686473	0.0033928723	0.0035263328	0
1.2432	0.9137149061	0.3183098862	0.0010047968	0.0002430514	0.0027641912	0.0020297937	0.0027695427	0.0001993564	0.0043164199	0.0060988006	0.0030922917	0.0041898443	0.0043916403	0.0001493796	0.0053959573	0.0086017198	0.0084529048	0.0042029963	0.0056406703	0.0059649715	0.0059941391	0.0009148972	0.0057530416	0.0111290255	0.0094238263	0.0060717271	0
1.246	0.9137149061	0.3183098862	0.0010047968	0.0002430514	0.0027641912	0.0020297937	0.0027695427	0.0001993564	0.0043164199	0.0060988006	0.0030922917	0.0041898443	0.0043916403	0.0001493796	0.0053959573	0.0086017198	0.0084529048	0.0042029963	0.0056406703	0.0059649715	0.0059941391	0.0009148972	0.0057530416	0.0111290255	0.0094238263	0.0060717271	0
1.2446	0.9137149061	0.3183098862	0.0010047968	0.0002430514	0.0027641912	0.0020297937	0.0027695427	0.0001993564	0.0043164199	0.0060988006	0.0030922917	0.0041898443	0.0043916403	0.0001493796	0.0053959573	0.0086017198	0.0084529048	0.0042029963	0.0056406703	0.0059649715	0.0059941391	0.0009148972	0.0057530416	0.0111290255	0.0094238263	0.0060717271	0
1.2787	0.912216223	0.3183098862	8.75150612194795E-05	0.0017423435	0.002652752	0.0001237054	0.0050917608	0.0028442395	0.0045505802	0.0011137704	0.0002371016	0.0080240673	0.0051365702	0.0038497295	0.006631538	0.0014424574	0.0013819276	0.0006023916	0.0113585009	0.0071090417	0.00973289	0.0047073965	0.0089446601	0.0016463785	0.002325594	0.0046082298	0
1.3205	0.9133177314	0.3183098862	0.000717	0.0016443133	0.0015502853	0.0015382788	0.0044066908	0.0025923283	0.0024537302	0.0012815274	0.0025766314	0.0067487146	0.0073279028	0.0032918688	0.0031549452	0.0013162854	0.0042753651	0.0039431596	0.0092000111	0.0100346488	0.0027534967	0.0035972156	0.0035735318	0.0008373703	0.0049891536	0.0100528908	0
1.1988	0.9149556537	0.3183098862	0.0020358631	0.0003496836	0.0011054095	0.0041234273	0.001570669	0.0004631435	0.0016820269	0.0030488926	0.0062940986	0.0026542982	0.00132017	0.0003822731	0.0020242852	0.0040458834	0.0047735092	0.0085360671	0.0040814817	0.0021430499	0.0058670565	4.40520652790432E-06	0.0020640714	0.0048102282	0.0064873933	0.008920994	0
1.1558	0.9197092638	0.3183098862	0.0006895321	0.0002565906	0.0039225599	0.0015066933	0.0049971163	0.0002588711	0.0063330792	0.003851446	0.0025742091	0.0076020869	0.0081809153	1.64190525804185E-05	0.0084135352	0.0049064971	0.0066293844	0.0039988193	0.0102770955	0.0111569111	0.0021985304	0.0007230577	0.0099907162	0.0054282921	0.0078043309	0.0123598045	0
1.1765	0.915999729	0.3183098862	0.003032454	0.0010119114	0.0027532156	0.0061335445	0.0009678886	0.0014787415	0.0044535542	0.0038164495	0.0093515673	0.0016850315	0.0020445774	0.001614485	0.0059510104	0.0050125144	0.0025243163	0.0126917446	0.0027149005	0.0025331259	0.0040840349	0.001255261	0.0071660267	0.0058265311	0.0034355344	0.0024697602	0
1.1507	0.9195438352	0.3183098862	0.0014081177	0.0016595906	0.0005799822	0.0029677013	0.0029068928	0.0026690794	0.000983192	0.001170668	0.0048174284	0.0045489519	0.0057929509	0.003508121	0.0014253669	0.0017817539	0.002659854	0.0070661082	0.0063565773	0.0079916059	0.0039508178	0.0040637236	0.0019400043	0.002700321	0.0038419931	0.0028429859	0
1.145	0.9243030241	0.3183098862	0.0009377281	0.0030105844	0.0012637334	0.0019452611	0.00055122	0.0046058584	0.0020765423	0.0034860753	0.0030817411	0.0007147789	0.0003087352	0.0055514256	0.00284302	0.0045786527	0.001059077	0.0043830102	0.0007549356	0.0002553301	0.000851149	0.0055354832	0.0035415626	0.0052783573	0.0013163865	0.0036595602	0
1.1362	0.9243030241	0.3183098862	0.0009377281	0.0030105844	0.0012637334	0.0019452611	0.00055122	0.0046058584	0.0020765423	0.0034860753	0.0030817411	0.0007147789	0.0003087352	0.0055514256	0.00284302	0.0045786527	0.001059077	0.0043830102	0.0007549356	0.0002553301	0.000851149	0.0055354832	0.0035415626	0.0052783573	0.0013163865	0.0036595602	0
1.2189	0.9505140664	0.3183098862	0.0018794515	0.0010196757	0.0014099041	0.0037895894	0.0009498293	0.0017854375	0.002221837	0.0038769898	0.0057407292	0.0012832254	0.0019786711	0.0026943778	0.0028315841	0.005087176	0.0033286691	0.0077003333	0.0015070705	0.0022567594	0.008978426	0.0038278489	0.0031532407	0.0059214511	0.0046593867	0.0055828045	0
1.2197	0.9505140664	0.3183098862	0.0018794515	0.0010196757	0.0014099041	0.0037895894	0.0009498293	0.0017854375	0.002221837	0.0038769898	0.0057407292	0.0012832254	0.0019786711	0.0026943778	0.0028315841	0.005087176	0.0033286691	0.0077003333	0.0015070705	0.0022567594	0.008978426	0.0038278489	0.0031532407	0.0059214511	0.0046593867	0.0055828045	0
1.2317	0.9470372221	0.3183098862	0.0007578782	0.0016413891	0.001433134	0.0015244069	0.0042201409	0.0025767812	0.0023027741	0.0031266059	0.0023459459	0.0064719694	0.0068771297	0.0032445509	0.0030528343	0.0038313634	0.0011474222	0.0033240091	0.0088372527	0.0094295155	0.00261666	0.0034854571	0.0036749606	0.0039435335	0.0011061004	0.0082323112	0
1.2897	0.9417034687	0.3183098862	0.0009266048	0.0003679265	0.0008138553	0.0019087573	0.0023777078	0.0005554114	0.0013157916	0.0044198472	0.0029833162	0.0038467604	0.0020973179	0.000644508	0.0018125441	0.006020597	0.0007874675	0.004146717	0.0056267756	0.0027871693	0.0098979609	0.0005751808	0.0024144072	0.007454499	0.0013714636	0.0029792984	0
1.1975	0.7990661514	0.3183098862	0.0002413099	0.0017412443	0.0024345374	0.0005785292	0.0047944817	0.0028393888	0.0041542959	0.0016183184	0.0010956062	0.0075464343	0.0039787378	0.003838671	0.0060095449	0.0022744715	0.0007170246	0.0018412692	0.0106612491	0.0055704248	0.0061672647	0.0046901203	0.008032816	0.0029407758	0.0009593557	0.0036075086	0
1.2273	0.7941832094	0.3183098862	8.77040929181425E-05	0.0016455223	0.0034455899	0.00025711	0.00452145	0.002601533	0.0054773902	0.0021594394	0.0006376757	0.0068500366	0.0055347488	0.0033306929	0.0070823552	0.0027330989	0.0093689264	0.0013341382	0.0092046236	0.0075388653	0.0019681465	0.0037166699	0.0080388311	0.0029748976	0.0111831652	0.0130127569	0
1.2379	0.7990836929	0.3183098862	0.0002510025	0.0017412668	0.0024345603	0.0006031853	0.0047937475	0.0028395388	0.0041526506	0.0016155895	0.0011405386	0.0075423847	0.0039796947	0.0038392361	0.0060037552	0.0022672939	0.0007202187	0.0019090809	0.0106503223	0.0055741058	0.0061677234	0.0046916906	0.0080195896	0.0029250903	0.000973186	0.0036107265	0
1.2004	0.7990661514	0.3183098862	0.0002413099	0.0017412443	0.0024345374	0.0005785292	0.0047944817	0.0028393888	0.0041542959	0.0016183184	0.0010956062	0.0075464343	0.0039787378	0.003838671	0.0060095449	0.0022744715	0.0007170246	0.0018412692	0.0106612491	0.0055704248	0.0061672647	0.0046901203	0.008032816	0.0029407758	0.0009593557	0.0036075086	0
1.2378	0.7978786242	0.3183098862	0.0006861725	0.000264284	0.0028337849	0.001377281	0.0038437913	0.0003008852	0.004462537	0.0021902684	0.0021047722	0.0058246023	0.0049731456	0.0001158063	0.0056768621	0.0028518031	0.0079752443	0.0029407229	0.0078235973	0.0067620498	0.0049058145	0.0003994551	0.0062777883	0.0032591353	0.0093957148	0.0089453975	0
1.1975	0.7990661514	0.3183098862	0.0002413099	0.0017412443	0.0024345374	0.0005785292	0.0047944817	0.0028393888	0.0041542959	0.0016183184	0.0010956062	0.0075464343	0.0039787378	0.003838671	0.0060095449	0.0022744715	0.0007170246	0.0018412692	0.0106612491	0.0055704248	0.0061672647	0.0046901203	0.008032816	0.0029407758	0.0009593557	0.0036075086	0
1.3166	0.9426647953	0.3183098862	0.0006884788	0.0011299422	0.004436798	0.0014024323	0.0015566166	0.002074517	0.0071332009	0.0042397762	0.0021664381	0.0024346453	0.0051971998	0.0033034212	0.0094001895	0.0059557004	0.007181054	0.0030005599	0.0034165902	0.0070809738	0.0073111283	0.0049219866	0.0110014729	0.0076556757	0.0082884566	0.0005172125	0
1.3026	0.9494581556	0.3183098862	0.0006942912	0.0003682283	0.0030778917	0.0014654788	0.0033338536	0.0005601661	0.0052279809	0.0007202986	0.0023926479	0.0053307881	0.0051182847	0.0006705777	0.0075133595	0.0009958022	0.0012612481	0.0035402365	0.0076586073	0.0070872115	0.0062288138	0.0006637736	0.0099620023	0.0012533055	0.0010850078	0.0033932957	0
1.3264	0.943113579	0.3183098862	0.0007405239	0.0023333897	0.0019749078	0.0015581805	0.0002963992	0.0035044014	0.003272977	0.0049378742	0.0025185899	0.0004683654	0.000640129	0.0040677666	0.0045390507	0.0066201666	0.0030194357	0.0036619141	0.0007107598	0.0009042845	0.0043985087	0.0037307194	0.0057528784	0.0079206251	0.0039166823	0.0017386681	0
1.3235	0.9432802863	0.3183098862	0.0010219351	0.0030233627	0.0018107097	0.0021361045	0.003891591	0.0048649531	0.0029863697	0.0029308484	0.0034370647	0.0059550827	0.0067619344	0.0064035876	0.0041113854	0.0036459693	0.0021206042	0.0050146858	0.0081098871	0.0092077495	0.0037895921	0.0074418959	0.0051611113	0.0041182315	0.0026582042	0.0045825213	0
1.1697	0.8943452286	0.3183098862	0.0009127947	0.0023381372	0.0020278925	0.0019075587	0.003840188	0.0037547424	0.0032203866	0.0020813531	0.0030794059	0.0059130037	0.0084156521	0.0049340298	0.0041570082	0.0025581127	0.0030604227	0.0045316445	0.0081101347	0.0114819126	0.0024390701	0.0057386691	0.0047082403	0.0027142843	0.0033701723	0.0101979879	0
1.1647	0.8937543658	0.3183098862	0.0011442886	0.0016659338	0.0015044595	0.0024335328	0.0038534199	0.0027032778	0.0024491618	0.0008622874	0.0040039579	0.0059960534	0.0063610228	0.0036140486	0.0033067754	0.0013413985	0.0027772963	0.0059667874	0.0083348402	0.0087240584	0.0039885071	0.0043186555	0.0040492459	0.0020600825	0.0037091266	0.0075674992	0
1.1632	0.8943452286	0.3183098862	0.0009127947	0.0023381372	0.0020278925	0.0019075587	0.003840188	0.0037547424	0.0032203866	0.0020813531	0.0030794059	0.0059130037	0.0084156521	0.0049340298	0.0041570082	0.0025581127	0.0030604227	0.0045316445	0.0081101347	0.0114819126	0.0024390701	0.0057386691	0.0047082403	0.0027142843	0.0033701723	0.0101979879	0
1.1657	0.8881028309	0.3183098862	0.0014646882	0.0010472532	0.0008869654	0.0029693394	0.0029858851	0.0016573511	0.0014929475	0.0050793695	0.0045359948	0.0046016399	0.0022745387	0.0021216211	0.0021612793	0.0070331021	0.0029227717	0.0061481972	0.0063707784	0.0034353774	0.0065715339	0.0023581274	0.0029961771	0.0089248927	0.0037955106	0.0053588242	0
1.1632	0.8943452286	0.3183098862	0.0009127947	0.0023381372	0.0020278925	0.0019075587	0.003840188	0.0037547424	0.0032203866	0.0020813531	0.0030794059	0.0059130037	0.0084156521	0.0049340298	0.0041570082	0.0025581127	0.0030604227	0.0045316445	0.0081101347	0.0114819126	0.0024390701	0.0057386691	0.0047082403	0.0027142843	0.0033701723	0.0101979879	0
1.1685	0.9041760933	0.3183098862	0.001614984	0.0003405955	0.0015734176	0.0032798356	0.0011927184	0.0006909588	0.0024891993	0.0031376347	0.0050240246	0.0019246121	0.0013159791	0.0012412492	0.0032097993	0.0042549984	0.0032431152	0.0068337537	0.0028819603	0.002030932	0.0040706779	0.0020965388	0.003676407	0.0052544253	0.004525975	0.0081500333	0
1.2263	0.8954200854	0.3183098862	0.0006408722	0.0030277157	0.0014445492	0.0013753205	0.0051075344	0.0048885093	0.0023597285	0.0037540475	0.0023077586	0.0077986235	0.0048847814	0.0064769003	0.0032067165	0.0047254269	0.0003320779	0.0035437633	0.0106001292	0.0067435322	0.0024245677	0.0076192584	0.0039739934	0.0051915266	0.0003989892	0.0047887733	0
1.1945	0.8982038057	0.3183098862	0.0014740014	0.0010888354	0.0028327029	0.0029511748	0.0027255531	0.001869111	0.0046314386	0.0010227152	0.0044350464	0.0042944387	0.0052072162	0.0027291097	0.0062942934	0.0013994402	0.0042591926	0.0059256117	0.0060762419	0.0071583448	0.006071737	0.0036947918	0.0077815751	0.001739438	0.0052381589	0.0020673591	0
1.2341	0.8940113073	0.3183098862	0.0007531227	0.0009378115	0.0046941921	0.0014334182	0.0001564747	0.0013709672	0.0075203486	0.0060475461	0.0019717083	0.0002376748	0.0013039445	0.0015143929	0.0098546219	0.0084105155	0.0073686685	0.0023083512	0.0002836645	0.0017529601	0.006608793	0.0012526892	0.011435863	0.0106780197	0.0083068287	0.0085221679	0
1.1835	0.9041760933	0.3183098862	0.001614984	0.0003405955	0.0015734176	0.0032798356	0.0011927184	0.0006909588	0.0024891993	0.0031376347	0.0050240246	0.0019246121	0.0013159791	0.0012412492	0.0032097993	0.0042549984	0.0032431152	0.0068337537	0.0028819603	0.002030932	0.0040706779	0.0020965388	0.003676407	0.0052544253	0.004525975	0.0081500333	0
1.1685	0.9041760933	0.3183098862	0.001614984	0.0003405955	0.0015734176	0.0032798356	0.0011927184	0.0006909588	0.0024891993	0.0031376347	0.0050240246	0.0019246121	0.0013159791	0.0012412492	0.0032097993	0.0042549984	0.0032431152	0.0068337537	0.0028819603	0.002030932	0.0040706779	0.0020965388	0.003676407	0.0052544253	0.004525975	0.0081500333	0
1.1835	0.9041760933	0.3183098862	0.001614984	0.0003405955	0.0015734176	0.0032798356	0.0011927184	0.0006909588	0.0024891993	0.0031376347	0.0050240246	0.0019246121	0.0013159791	0.0012412492	0.0032097993	0.0042549984	0.0032431152	0.0068337537	0.0028819603	0.002030932	0.0040706779	0.0020965388	0.003676407	0.0052544253	0.004525975	0.0081500333	0
1.2936	0.9374331366	0.3183098862	0.0004494949	0.0050567403	0.0006870195	0.000940229	0.0011616061	0.0080023579	0.0011502766	0.0028110183	0.0015098495	0.0017083115	0.0025384125	0.0102724845	0.0016203492	0.0036882933	0.0016223925	0.0021866293	0.0022182465	0.0033124782	0.0016060062	0.0115358344	0.0020980456	0.0042335421	0.0021115482	0.0046230166	0
1.2923	0.9374331366	0.3183098862	0.0004494949	0.0050567403	0.0006870195	0.000940229	0.0011616061	0.0080023579	0.0011502766	0.0028110183	0.0015098495	0.0017083115	0.0025384125	0.0102724845	0.0016203492	0.0036882933	0.0016223925	0.0021866293	0.0022182465	0.0033124782	0.0016060062	0.0115358344	0.0020980456	0.0042335421	0.0021115482	0.0046230166	0
1.2923	0.9374331366	0.3183098862	0.0004494949	0.0050567403	0.0006870195	0.000940229	0.0011616061	0.0080023579	0.0011502766	0.0028110183	0.0015098495	0.0017083115	0.0025384125	0.0102724845	0.0016203492	0.0036882933	0.0016223925	0.0021866293	0.0022182465	0.0033124782	0.0016060062	0.0115358344	0.0020980456	0.0042335421	0.0021115482	0.0046230166	0
1.2235	0.9174986772	0.3183098862	0.0014608595	0.0023408623	0.0019718074	0.0030033841	0.00030519	0.0035426878	0.003258726	0.0049371856	0.0046943099	0.0004949144	0.0006494035	0.0041786221	0.0044985937	0.006619921	0.0030245718	0.0065687204	0.0007874413	0.0009816145	0.0044252575	0.0039777764	0.0056628196	0.0079253076	0.0039766096	0.0017008415	0
1.2287	0.9174986772	0.3183098862	0.0014608595	0.0023408623	0.0019718074	0.0030033841	0.00030519	0.0035426878	0.003258726	0.0049371856	0.0046943099	0.0004949144	0.0006494035	0.0041786221	0.0044985937	0.006619921	0.0030245718	0.0065687204	0.0007874413	0.0009816145	0.0044252575	0.0039777764	0.0056628196	0.0079253076	0.0039766096	0.0017008415	0
1.2434	0.918440164	0.3183098862	0.0027878963	0.0003136415	0.001345144	0.0056475775	0.0016845445	0.0002812792	0.0021200865	0.0043866969	0.0086308205	0.0023471621	0.0008317768	0.0001330509	0.0027064953	0.005871453	0.0025180721	0.0117472495	0.0028402708	0.001479008	0.0051879882	0.0011137965	0.0030203714	0.0070370091	0.0034093629	0.003206413	0
1.2599	0.9152728549	0.3183098862	0.0016153723	0.0003854653	0.0014734944	0.0032808139	0.0027719142	0.0006439122	0.0025476492	0.0046379664	0.0050291912	0.0042595733	0.0053940889	0.0008951923	0.0037769179	0.0062653508	0.0043962761	0.0068565758	0.005863708	0.0076826905	0.0075919338	0.0011185319	0.0052595563	0.0076590285	0.0057293456	0.0066569306	0
1.2599	0.9152728549	0.3183098862	0.0016153723	0.0003854653	0.0014734944	0.0032808139	0.0027719142	0.0006439122	0.0025476492	0.0046379664	0.0050291912	0.0042595733	0.0053940889	0.0008951923	0.0037769179	0.0062653508	0.0043962761	0.0068565758	0.005863708	0.0076826905	0.0075919338	0.0011185319	0.0052595563	0.0076590285	0.0057293456	0.0066569306	0
1.2237	0.9183840004	0.3183098862	0.0012872762	0.0002503179	0.0019013194	0.002613185	0.0003537246	0.0002362108	0.0028915053	0.0053131274	0.0040101587	0.0006419225	0.0032941439	4.41195704829631E-05	0.0034389706	0.0076201452	0.010378858	0.0054976498	0.0010567432	0.0046989063	0.0061732792	0.000683969	0.0033450053	0.0100744378	0.0117993754	0.0056523167	0
1.2232	0.9238524228	0.3183098862	0.000935113	0.0017540576	0.0026698989	0.0019629331	0.0036212182	0.0029050475	0.004412491	0.002154128	0.0031679602	0.0056920644	0.0046617993	0.0040286815	0.0060932346	0.0029467117	0.0035134861	0.0046101586	0.0080175579	0.0064552467	0.0076524022	0.005112726	0.0076810679	0.0036598842	0.0050898611	0.0042669674	0
1.2282	0.9238524228	0.3183098862	0.000935113	0.0017540576	0.0026698989	0.0019629331	0.0036212182	0.0029050475	0.004412491	0.002154128	0.0031679602	0.0056920644	0.0046617993	0.0040286815	0.0060932346	0.0029467117	0.0035134861	0.0046101586	0.0080175579	0.0064552467	0.0076524022	0.005112726	0.0076810679	0.0036598842	0.0050898611	0.0042669674	0
1.2202	0.9227159361	0.3183098862	0.0022435536	0.0009831575	0.0015768324	0.0045622507	0.000874759	0.00133381	0.0025453935	0.0041299112	0.0070125043	0.0011921288	0.000798913	0.0012042719	0.0033883133	0.0054564074	0.0025224705	0.0096111952	0.001468065	0.0010394216	0.0045841582	0.0003656221	0.0040541573	0.0063864463	0.003382719	0.002207938	0
1.232	0.9231594853	0.3183098862	0.0011337105	0.0004469553	0.0038371138	0.0022822697	0.0024300915	0.0009535536	0.0061169787	0.0049383998	0.0034589749	0.0036820739	0.0051202991	0.0017702783	0.0079414796	0.0069373544	0.0060772966	0.0046731483	0.0049615516	0.006903052	0.00764133	0.0030122542	0.0090629766	0.0089214431	0.0066487188	0.0023285276	0
1.2265	0.9231594853	0.3183098862	0.0011337105	0.0004469553	0.0038371138	0.0022822697	0.0024300915	0.0009535536	0.0061169787	0.0049383998	0.0034589749	0.0036820739	0.0051202991	0.0017702783	0.0079414796	0.0069373544	0.0060772966	0.0046731483	0.0049615516	0.006903052	0.00764133	0.0030122542	0.0090629766	0.0089214431	0.0066487188	0.0023285276	0
1.2358	0.9233036708	0.3183098862	0.0014521133	0.000286183	0.0010319401	0.0029848657	0.0009056098	0.0001423272	0.0016791989	0.0048693967	0.0046617837	0.0014731665	0.0007912225	0.0005284782	0.0022555298	0.0065258199	0.0017965466	0.006510334	0.0021633597	0.0007034474	0.0058048763	0.0019767953	0.0027150671	0.0078084913	0.0024234294	0.0008769705	0
1.1574	0.8953931501	0.3183098862	0.0010606107	0.0030401003	0.000905502	0.0022537171	0.0038873887	0.004952546	0.0014238556	0.0012136338	0.0037048731	0.006039384	0.006210537	0.0066647758	0.0018227713	0.0021632167	0.0023942539	0.0055177368	0.0083782732	0.008554513	0.0039638808	0.0080450443	0.0020740652	0.0036180798	0.0034566283	0.0028835686	0
1.1574	0.8953931501	0.3183098862	0.0010606107	0.0030401003	0.000905502	0.0022537171	0.0038873887	0.004952546	0.0014238556	0.0012136338	0.0037048731	0.006039384	0.006210537	0.0066647758	0.0018227713	0.0021632167	0.0023942539	0.0055177368	0.0083782732	0.008554513	0.0039638808	0.0080450443	0.0020740652	0.0036180798	0.0034566283	0.0028835686	0
1.2833	0.8735658439	0.3183098862	0.0007710343	0.0030254826	0.0018118862	0.001666763	0.0038978719	0.0048756083	0.0030089279	0.0029422092	0.002802592	0.0059904406	0.0067524886	0.006433642	0.0041859226	0.003662835	0.0021597133	0.0042725265	0.0082058261	0.0091907911	0.0037909762	0.0075068677	0.0053282953	0.004137682	0.0027724001	0.0045865877	0
1.3361	0.8688815117	0.3183098862	0.0013303142	0.0023553014	0.0005799435	0.0028069541	0.0037812844	0.0038412395	0.0010569106	0.0021903453	0.0045665862	0.0058771682	0.0048766366	0.0051788391	0.0016660421	0.003044733	0.001118357	0.0067198418	0.008155858	0.0067594652	0.0049087761	0.0062698198	0.0024513009	0.0039671737	0.0018838218	0.0029583517	0
1.3233	0.8717676769	0.3183098862	0.0006602134	0.0009461356	0.0046149338	0.0014542535	0.0048851737	0.0014058986	0.0074851447	0.0050012471	0.002507858	0.0074323963	0.0081419511	0.0015846475	0.010022428	0.0065086736	0.0082377919	0.0039273908	0.0100469343	0.0111029494	0.0010487182	0.0013270014	0.0120523704	0.0074750683	0.0098631774	0.0144250186	0
1.3499	0.8688695134	0.3183098862	0.0012669742	0.0002793477	0.0027662402	0.0026653018	0.0039630456	0.0003754644	0.004427028	0.0004040386	0.0043174211	0.0061014493	0.0072311274	0.0003214383	0.0057927206	0.0007688974	0.0014077219	0.0063228354	0.0083699117	0.0098864618	0.0067778762	3.17816369236906E-05	0.0067100622	0.0014095693	0.0021122047	0.0044584077	0
1.3047	0.8711022476	0.3183098862	0.0011368387	0.0002731954	0.00293801	0.0022958373	0.0023623627	0.0003473968	0.0046418491	0.0027365703	0.0035080551	0.0036366164	0.004581646	0.0002540137	0.0059346118	0.0037947844	0.0058550431	0.0048155495	0.0049819227	0.0062823374	0.0069931451	8.15342950299639E-05	0.0066041674	0.0048021703	0.0070398972	0.0044520851	0
1.3058	0.9118462078	0.3183098862	0.0010089241	0.002355715	0.0021780669	0.0021345503	0.0031264604	0.0038449453	0.0035378614	0.0007769083	0.0034956436	0.0048797193	0.0061057939	0.0051959732	0.0047514204	0.0008338954	0.0024687491	0.0052004344	0.0068015072	0.0083924742	0.0022559154	0.0063252953	0.0057510351	0.0006811408	0.0030684709	0.0059983019	0
1.2431	0.9138998024	0.3183098862	0.0014362312	0.0017932393	0.0018976129	0.0028816893	0.0027276004	0.0030989581	0.0029913555	0.001808343	0.0043387671	0.004190868	0.008171758	0.004563231	0.0038098551	0.0024928745	0.0087503819	0.0057939115	0.0057644651	0.0112248118	0.0050556578	0.0062343026	0.0042292772	0.0031643965	0.0106566956	0.0035291653	0
1.2696	0.9143314495	0.3183098862	0.0013197379	0.0002672988	0.0032049329	0.0027051918	0.0046027688	0.0003147189	0.0051198378	0.0017865441	0.0042281534	0.0070110836	0.0066963876	0.0001493928	0.0066781172	0.002244302	0.0042226575	0.0059634475	0.0094904145	0.0091465091	0.0058914576	0.0003418837	0.007695962	0.002420982	0.0051126776	0.0075148543	0
1.2404	0.9137441018	0.3183098862	0.0026473212	0.0016755969	0.0021747405	0.0053676178	6.28327418758148E-05	0.0025055263	0.0035335279	0.0032764509	0.0082147547	0.0003654367	0.0015693588	0.0028824875	0.0047550173	0.0042493383	0.0015406905	0.0112022254	0.0009692477	0.0018260439	0.0027515261	0.0025895537	0.005784729	0.0048138296	0.0021535599	0.0004635426	0
1.2981	0.9131789888	0.3183098862	0.0017609225	0.0009697185	0.0006349761	0.0036743506	0.0025713681	0.0015238554	0.0011486482	0.0005968857	0.0058795462	0.0040566765	0.0065781355	0.0019148868	0.0017898194	0.001230498	0.0011004494	0.0084852752	0.0057169403	0.0090415414	0.0021063142	0.002033674	0.0025918629	0.0022957876	0.0018363281	0.0044950011	0
1.2431	0.9138998024	0.3183098862	0.0014362312	0.0017932393	0.0018976129	0.0028816893	0.0027276004	0.0030989581	0.0029913555	0.001808343	0.0043387671	0.004190868	0.008171758	0.004563231	0.0038098551	0.0024928745	0.0087503819	0.0057939115	0.0057644651	0.0112248118	0.0050556578	0.0062343026	0.0042292772	0.0031643965	0.0106566956	0.0035291653	0
1.2999	0.8476244086	0.3183098862	0.0010153825	0.0031195846	0.0016837832	0.0020765906	0.0047793921	0.0051597602	0.0028427759	0.0015785586	0.0032285659	0.007467555	0.0044626158	0.0071363726	0.0040601303	0.0021200898	0.0029413844	0.0045040596	0.01045644	0.0062182038	0.0065658492	0.0090149916	0.0053683722	0.0025644415	0.0043421814	0.0013559581	0
1.3063	0.8505433611	0.3183098862	0.0003002738	0.0043734362	3.80668236333085E-06	0.0005825095	0.0020587685	0.0068599013	4.95869799866868E-06	0.0019280996	0.0008369976	0.0030510333	0.0018028443	0.00866466	1.77308223076256E-05	0.0024527132	2.18977951901102E-05	0.0010696061	0.0040018684	0.0023510323	0.0002996477	0.0094525237	4.56073438482475E-05	0.0026339443	6.09224667563352E-05	0.0038702921	0
1.2796	0.8476244086	0.3183098862	0.0010153825	0.0031195846	0.0016837832	0.0020765906	0.0047793921	0.0051597602	0.0028427759	0.0015785586	0.0032285659	0.007467555	0.0044626158	0.0071363726	0.0040601303	0.0021200898	0.0029413844	0.0045040596	0.01045644	0.0062182038	0.0065658492	0.0090149916	0.0053683722	0.0025644415	0.0043421814	0.0013559581	0
1.3236	0.8505433611	0.3183098862	0.0003002738	0.0043734362	3.80668236334077E-06	0.0005825095	0.0020587685	0.0068599013	4.95869799867918E-06	0.0019280996	0.0008369976	0.0030510333	0.0018028443	0.00866466	1.77308223076046E-05	0.0024527132	2.18977951901086E-05	0.0010696061	0.0040018684	0.0023510323	0.0002996477	0.0094525237	4.56073438482355E-05	0.0026339443	6.09224667563351E-05	0.0038702921	0
1.2999	0.8476244086	0.3183098862	0.0010153825	0.0031195846	0.0016837832	0.0020765906	0.0047793921	0.0051597602	0.0028427759	0.0015785586	0.0032285659	0.007467555	0.0044626158	0.0071363726	0.0040601303	0.0021200898	0.0029413844	0.0045040596	0.01045644	0.0062182038	0.0065658492	0.0090149916	0.0053683722	0.0025644415	0.0043421814	0.0013559581	0
1.2981	0.8672373086	0.3183098862	0.0007877802	0.000264996	0.0026424022	0.0016868525	0.0059394565	0.000301863	0.0042055466	0.0016152397	0.0028097469	0.0090361878	0.0066388821	0.0001078839	0.0054486835	0.0022831775	0.0033680364	0.0042597668	0.0122264896	0.0090953737	0.0055853388	0.0004460213	0.0062046347	0.0031112535	0.0037028315	0.0092765325	0
1.3097	0.8672373086	0.3183098862	0.0007877802	0.000264996	0.0026424022	0.0016868525	0.0059394565	0.000301863	0.0042055466	0.0016152397	0.0028097469	0.0090361878	0.0066388821	0.0001078839	0.0054486835	0.0022831775	0.0033680364	0.0042597668	0.0122264896	0.0090953737	0.0055853388	0.0004460213	0.0062046347	0.0031112535	0.0037028315	0.0092765325	0
1.2999	0.8672373086	0.3183098862	0.0007877802	0.000264996	0.0026424022	0.0016868525	0.0059394565	0.000301863	0.0042055466	0.0016152397	0.0028097469	0.0090361878	0.0066388821	0.0001078839	0.0054486835	0.0022831775	0.0033680364	0.0042597668	0.0122264896	0.0090953737	0.0055853388	0.0004460213	0.0062046347	0.0031112535	0.0037028315	0.0092765325	0
1.3097	0.8672373086	0.3183098862	0.0007877802	0.000264996	0.0026424022	0.0016868525	0.0059394565	0.000301863	0.0042055466	0.0016152397	0.0028097469	0.0090361878	0.0066388821	0.0001078839	0.0054486835	0.0022831775	0.0033680364	0.0042597668	0.0122264896	0.0090953737	0.0055853388	0.0004460213	0.0062046347	0.0031112535	0.0037028315	0.0092765325	0
1.1548	0.91566652	0.3183098862	0.0018993917	0.0017896127	0.0021642755	0.003790778	0.0026180714	0.0030820568	0.0034843061	0.0014439885	0.0056651953	0.0041330706	0.005934748	0.0045208522	0.0046241133	0.0020919346	0.0051714853	0.0075096991	0.0058769252	0.0081493689	0.0076256494	0.0061566202	0.0055505583	0.0027943046	0.00601887	0.0033997262	0
1.1513	0.9128763801	0.3183098862	0.0007242172	0.002326386	0.0045447975	0.0013624805	0.0012456832	0.0037016229	0.0072668932	0.0038055998	0.0018333379	0.0018889462	0.0036895804	0.0048085733	0.0094919876	0.0052417423	0.0084573231	0.0020669012	0.0025122684	0.0049458358	0.0052697696	0.0055344904	0.0109594929	0.0065523917	0.0098000826	0.0122165765	0
1.147	0.9128763801	0.3183098862	0.0007242172	0.002326386	0.0045447975	0.0013624805	0.0012456832	0.0037016229	0.0072668932	0.0038055998	0.0018333379	0.0018889462	0.0036895804	0.0048085733	0.0094919876	0.0052417423	0.0084573231	0.0020669012	0.0025122684	0.0049458358	0.0052697696	0.0055344904	0.0109594929	0.0065523917	0.0098000826	0.0122165765	0
1.147	0.9128763801	0.3183098862	0.0007242172	0.002326386	0.0045447975	0.0013624805	0.0012456832	0.0037016229	0.0072668932	0.0038055998	0.0018333379	0.0018889462	0.0036895804	0.0048085733	0.0094919876	0.0052417423	0.0084573231	0.0020669012	0.0025122684	0.0049458358	0.0052697696	0.0055344904	0.0109594929	0.0065523917	0.0098000826	0.0122165765	0
1.1479	0.9128763801	0.3183098862	0.0007242172	0.002326386	0.0045447975	0.0013624805	0.0012456832	0.0037016229	0.0072668932	0.0038055998	0.0018333379	0.0018889462	0.0036895804	0.0048085733	0.0094919876	0.0052417423	0.0084573231	0.0020669012	0.0025122684	0.0049458358	0.0052697696	0.0055344904	0.0109594929	0.0065523917	0.0098000826	0.0122165765	0
1.1933	0.9099604814	0.3183098862	0.0017185687	0.0004328267	0.0013687062	0.0034780697	0.0018288156	0.0008818758	0.002109761	0.0032775624	0.0053101762	0.0028911614	0.0068335675	0.001565479	0.0026270602	0.0046123224	0.0068719123	0.0072270521	0.0041184909	0.0094994465	0.0072085208	0.0025627222	0.0029967798	0.0059746367	0.0075432737	0.0058208052	0
1.1507	0.9128763801	0.3183098862	0.0007242172	0.002326386	0.0045447975	0.0013624805	0.0012456832	0.0037016229	0.0072668932	0.0038055998	0.0018333379	0.0018889462	0.0036895804	0.0048085733	0.0094919876	0.0052417423	0.0084573231	0.0020669012	0.0025122684	0.0049458358	0.0052697696	0.0055344904	0.0109594929	0.0065523917	0.0098000826	0.0122165765	0
1.2278	0.9497136382	0.3183098862	0.0008382662	0.0023341169	0.0019749288	0.001752577	0.0002970844	0.0035081219	0.0032731874	0.0049375879	0.0028078521	0.000464515	0.0006455441	0.0040785197	0.0045395148	0.0066200054	0.0030199436	0.004044022	0.0006965389	0.0009257665	0.0044004853	0.0037546439	0.005753346	0.00792105	0.0039217118	0.0017379695	0
1.2074	0.9475523352	0.3183098862	0.0011832478	0.0017911326	0.0013423577	0.0024053304	0.0013253049	0.0030878324	0.0020894986	0.0034594452	0.0036922315	0.0020653972	0.0048072595	0.0045296896	0.0026381202	0.0050766252	0.0071571249	0.0050428202	0.0029095671	0.0069435996	0.0083710241	0.0061560356	0.0030269514	0.0069258223	0.0081548638	0.0058030691	0
1.2775	0.9109539292	0.3183098862	0.0005158029	0.003726147	0.0015459917	0.0011502818	0.0048258789	0.0060675445	0.0026107074	0.0018949199	0.002023462	0.0074376767	0.0086306986	0.0081619963	0.0037255295	0.0021197452	0.0008253684	0.0032405685	0.0102295422	0.0117329742	0.0039328996	0.0098514861	0.0049090687	0.0018042413	0.0013772973	0.001050843	0
1.2383	0.9129118457	0.3183098862	0.0012383455	0.0031219526	0.0016824087	0.0025086879	0.0047791857	0.0051714615	0.0028354093	0.0015674586	0.0038427183	0.0074628255	0.0044646018	0.0071685637	0.0040414599	0.0020871593	0.0029439303	0.0052631778	0.0104436687	0.0062272707	0.0065607217	0.0090823825	0.0053368913	0.0024928518	0.0043411422	0.0013833537	0
1.2421	0.9137112274	0.3183098862	0.0010160879	0.0002460595	0.0033477596	0.002060348	0.0021318773	0.0002143467	0.0053060528	0.0049283188	0.0031568474	0.0032238424	0.0052021541	0.0001076232	0.0068161426	0.0069476657	0.0076484499	0.0043203882	0.0043289173	0.0070812567	0.0057887837	0.0008260475	0.0076334487	0.0089774787	0.0087116931	0.0032341042	0
1.2517	0.9130130068	0.3183098862	0.001879028	0.001106509	0.0023876365	0.0037432798	0.002190806	0.0019575786	0.0037890634	0.0022506471	0.005578889	0.0034641123	0.0045978435	0.0029770659	0.0048908784	0.0032138925	0.0059488282	0.0073720776	0.0049268241	0.0063595051	0.0090596069	0.0042261479	0.0055701458	0.0042228005	0.0071725723	0.0013056262	0
1.2264	0.9129118457	0.3183098862	0.0012383455	0.0031219526	0.0016824087	0.0025086879	0.0047791857	0.0051714615	0.0028354093	0.0015674586	0.0038427183	0.0074628255	0.0044646018	0.0071685637	0.0040414599	0.0020871593	0.0029439303	0.0052631778	0.0104436687	0.0062272707	0.0065607217	0.0090823825	0.0053368913	0.0024928518	0.0043411422	0.0013833537	0
1.2681	0.9212049316	0.3183098862	0.0007512391	0.0002652611	0.0026420404	0.001599151	0.0059373351	0.0003034151	0.0041976305	0.0016120462	0.0026475382	0.0090268914	0.0066403511	0.0001131656	0.0054215619	0.0022749894	0.0033587271	0.0039985796	0.0122028521	0.0090942943	0.0055843952	0.000432109	0.0061408014	0.0030837277	0.0036724424	0.009277574	0
1.2879	0.9177319078	0.3183098862	0.0020151544	0.0016617073	0.0021805426	0.0041041124	5.43896207027959E-05	0.002435358	0.0035624646	0.0032761928	0.0063228443	0.0003149778	0.0015875633	0.0026832416	0.0048348826	0.0042570129	0.0015303533	0.0086896396	0.0008344433	0.0018697071	0.0027401138	0.0021557106	0.0059516685	0.0048313788	0.002101633	0.0004402117	0
1.2997	0.9208913674	0.3183098862	0.0014244578	0.000977064	0.001359236	0.0029880181	0.0036645381	0.001563365	0.0022723928	0.0007107665	0.0048218176	0.0057237502	0.007295162	0.0020369074	0.0032024054	0.0012319366	0.0032326633	0.0070335279	0.0079935437	0.0099621376	0.0023276424	0.0023264171	0.0041722162	0.0020312977	0.0040008264	0.0065580495	0
1.2681	0.9212049316	0.3183098862	0.0007512391	0.0002652611	0.0026420404	0.001599151	0.0059373351	0.0003034151	0.0041976305	0.0016120462	0.0026475382	0.0090268914	0.0066403511	0.0001131656	0.0054215619	0.0022749894	0.0033587271	0.0039985796	0.0122028521	0.0090942943	0.0055843952	0.000432109	0.0061408014	0.0030837277	0.0036724424	0.009277574	0
1.3287	0.8919215864	0.3183098862	0.0019220098	0.0010681984	0.0021080568	0.0038637436	0.0027045766	0.0017623742	0.0035015044	0.0036840031	0.0058268087	0.0040542077	0.0013291209	0.0024165531	0.0048945022	0.0049559462	0.0034796198	0.0077747924	0.0054166309	0.0024840771	0.0107846341	0.0029910718	0.0063352119	0.006059679	0.0045391338	0.0048405306	0
1.2869	0.8978777691	0.3183098862	0.0005451379	0.0024293341	0.0023225912	0.0010590782	0.0056983996	0.0039914268	0.0039438449	0.0026387138	0.0015278119	0.0088901937	0.0031808055	0.0054592361	0.0056724629	0.0036360517	0.0018343065	0.0019609795	0.0124356032	0.004530467	0.0063970634	0.0067798873	0.0075457533	0.0045833219	0.0028837136	0.0016739291	0
1.3493	0.8937264548	0.3183098862	0.0015033841	0.0002762614	0.0027633265	0.0031103741	0.0039565332	0.0003600409	0.0044003213	0.0003968474	0.0049214845	0.0060749717	0.0072320351	0.0002783245	0.0057069598	0.0007656336	0.0013766587	0.0070241663	0.0083051505	0.0098824281	0.0067731085	6.02497945522936E-05	0.006511507	0.0014134458	0.0020238837	0.0044392488	0
1.309	0.8964915958	0.3183098862	0.0001668115	0.0050559193	0.0006872996	0.0003565966	0.001160957	0.0079980595	0.0011504028	0.0028123995	0.0005975563	0.0017096899	0.0025464144	0.0102596698	0.0016201894	0.0037013007	0.0016184822	0.0009184811	0.0022235891	0.0033343158	0.0016083845	0.0115062882	0.0020981068	0.004268036	0.0021025036	0.0046292047	0
1.3339	0.8939085085	0.3183098862	0.0010918765	0.0050940417	0.0006762066	0.0022634805	0.0037765593	0.0082621492	0.0011136402	0.0025145159	0.0035919512	0.0057498029	0.004863581	0.0110324629	0.001530359	0.0026323368	0.0016175876	0.005146752	0.0077997424	0.0066003372	0.0038566577	0.0131432388	0.0019173024	0.0021828884	0.002147785	0.0075752378	0
1.2908	0.8952019373	0.3183098862	0.0017089213	0.001763699	0.0026639485	0.0034618152	0.0036097771	0.0029532113	0.0043635036	0.0021261735	0.0052998651	0.0056284622	0.0046799537	0.0041632623	0.0059444591	0.0028924496	0.003501901	0.0072528122	0.0078530815	0.0065049855	0.0076572867	0.005399948	0.0073629894	0.0035628139	0.0050847495	0.0043719057	0
1.2869	0.8978777691	0.3183098862	0.0005451379	0.0024293341	0.0023225912	0.0010590782	0.0056983996	0.0039914268	0.0039438449	0.0026387138	0.0015278119	0.0088901937	0.0031808055	0.0054592361	0.0056724629	0.0036360517	0.0018343065	0.0019609795	0.0124356032	0.004530467	0.0063970634	0.0067798873	0.0075457533	0.0045833219	0.0028837136	0.0016739291	0
1.1939	0.9201294595	0.3183098862	0.0014237792	0.0010466964	0.0008955618	0.0028959889	0.0029942842	0.001654576	0.0015705629	0.0050919628	0.0044477018	0.0046656791	0.0022204856	0.0021139185	0.002396691	0.0070508338	0.0029030856	0.006071831	0.00656202	0.003230065	0.0066256094	0.0023419175	0.003481633	0.0089422407	0.0038611035	0.0052996993	0
1.196	0.9147192719	0.3183098862	0.0012765967	0.0003694794	0.0014446203	0.0026039119	0.0013080861	0.0005630225	0.0025076648	0.0048676679	0.0040132566	0.0019789165	0.0026341653	0.0006651576	0.0037352006	0.0066052045	0.0043235587	0.0054947898	0.0027234097	0.0039956704	0.0067487733	0.0006175084	0.0052216697	0.0081312866	0.0056720026	0.0061823655	0
1.2506	0.8131416927	0.3183098862	0.0001781147	0.0030281346	0.0018106538	0.0004844921	0.0038991895	0.0048900583	0.003006116	0.0029571479	0.0010388495	0.006009855	0.0067641249	0.0064789712	0.004181226	0.0037359113	0.0021788641	0.0019375622	0.0082604017	0.009229978	0.0037751304	0.0076173508	0.0053232809	0.0042662434	0.0028107824	0.0046184174	0
1.3669	0.8057403123	0.3183098862	0.001127386	0.0037032187	0.003038302	0.0023496404	0.0040215761	0.005947883	0.0050112588	0.0019791108	0.0037612134	0.0061177472	0.0056997353	0.0078063858	0.0068994083	0.0018556223	0.0014101131	0.0054503051	0.0082769504	0.007767596	0.0038876711	0.0090330273	0.0086581922	0.0009024361	0.0015983872	0.0073249042	0
1.3256	0.8086190689	0.3183098862	0.0011403181	0.003034564	0.0008247292	0.0023994117	0.0056294425	0.0049243736	0.0014385966	0.0003988342	0.0038931735	0.0086557879	0.0063159899	0.0065839003	0.0021597235	0.0005806397	0.0022247117	0.0057221413	0.0118743049	0.008685897	0.0051817386	0.0078663423	0.0030458108	0.0014238705	0.0030110012	0.0038058016	0
1.2598	0.8131416927	0.3183098862	0.0001781147	0.0030281346	0.0018106538	0.0004844921	0.0038991895	0.0048900583	0.003006116	0.0029571479	0.0010388495	0.006009855	0.0067641249	0.0064789712	0.004181226	0.0037359113	0.0021788641	0.0019375622	0.0082604017	0.009229978	0.0037751304	0.0076173508	0.0053232809	0.0042662434	0.0028107824	0.0046184174	0
1.2598	0.8131416927	0.3183098862	0.0001781147	0.0030281346	0.0018106538	0.0004844921	0.0038991895	0.0048900583	0.003006116	0.0029571479	0.0010388495	0.006009855	0.0067641249	0.0064789712	0.004181226	0.0037359113	0.0021788641	0.0019375622	0.0082604017	0.009229978	0.0037751304	0.0076173508	0.0053232809	0.0042662434	0.0028107824	0.0046184174	0
1.2506	0.8131416927	0.3183098862	0.0001781147	0.0030281346	0.0018106538	0.0004844921	0.0038991895	0.0048900583	0.003006116	0.0029571479	0.0010388495	0.006009855	0.0067641249	0.0064789712	0.004181226	0.0037359113	0.0021788641	0.0019375622	0.0082604017	0.009229978	0.0037751304	0.0076173508	0.0053232809	0.0042662434	0.0028107824	0.0046184174	0
1.3153	0.8082405092	0.3183098862	0.0005142086	0.0031159721	0.0016853976	0.0010586815	0.0047840033	0.0051412722	0.0028664115	0.0015905102	0.0016739199	0.0074905108	0.0044550561	0.007082961	0.00413428	0.0021392758	0.002959061	0.0023989451	0.010516	0.0062073546	0.006557476	0.0088964302	0.0055244884	0.0025965175	0.0043714559	0.0013262402	0
1.2323	0.9050125527	0.3183098862	0.0015829859	0.0017617454	0.0026658871	0.0032323785	0.0036104306	0.0029438444	0.0043745962	0.0021340838	0.0050100278	0.0056358042	0.0046764611	0.0041386792	0.0059762893	0.0029121823	0.0034939645	0.0069620998	0.007872082	0.0064858677	0.0076656015	0.0053517823	0.0074297469	0.0036040602	0.0050735241	0.0043365036	0
1.231	0.9046189794	0.3183098862	0.0004093651	0.0057895923	0.0013680139	0.0008793946	0.0016680289	0.0094162862	0.0022216208	0.0047397276	0.0014853313	0.0025597169	0.0049710647	0.0126391822	0.0029829141	0.00561707	0.0030043782	0.0023123129	0.0034936518	0.0067689931	0.0023156336	0.0151973192	0.0036064081	0.0054095227	0.0036771594	0.0133298831	0
1.2002	0.9083465156	0.3183098862	0.0019453757	0.000349449	0.0018798867	0.0039365911	0.001829701	0.0004618705	0.0030320784	0.0019862561	0.0059992961	0.0027266168	0.0013149794	0.0003783532	0.0040338705	0.0026481016	0.003619028	0.008116495	0.0036618343	0.0022588087	0.0032644059	4.71887812144498E-06	0.0048369183	0.0032387663	0.0050624596	0.0067276991	0
1.2323	0.9050125527	0.3183098862	0.0015829859	0.0017617454	0.0026658871	0.0032323785	0.0036104306	0.0029438444	0.0043745962	0.0021340838	0.0050100278	0.0056358042	0.0046764611	0.0041386792	0.0059762893	0.0029121823	0.0034939645	0.0069620998	0.007872082	0.0064858677	0.0076656015	0.0053517823	0.0074297469	0.0036040602	0.0050735241	0.0043365036	0
1.1773	0.9107661418	0.3183098862	0.0002741458	0.0043965628	0.0038340615	0.0005531134	0.0009208314	0.0071129566	0.0060797244	0.0067682371	0.0008418055	0.0013643564	0.0013770091	0.0095111158	0.0078230807	0.0096223656	0.0152758085	0.0011451149	0.0017882493	0.0018378682	0.00188215	0.0114742351	0.00880283	0.0125830693	0.0179319718	0.0053667632	0
1.1776	0.9112732737	0.3183098862	0.0011265378	0.00036778	0.0014405796	0.0022869499	0.0013042218	0.000554234	0.0024830305	0.0048691842	0.0034983604	0.0019695318	0.0026604656	0.0006394547	0.0036661235	0.0066267714	0.0043427388	0.0047414447	0.0027000797	0.0041141849	0.0067136746	0.000559853	0.0050828194	0.0081973259	0.005672523	0.0062033642	0
1.2348	0.9604329533	0.3183098862	0.0001187179	0.0017410363	0.0024344463	0.0003337889	0.0047957227	0.0028381762	0.004156865	0.0016168591	0.0007264382	0.0075509425	0.0039799641	0.0038345895	0.0060191878	0.0022733916	0.0007184764	0.0013399419	0.0106726807	0.0055747722	0.0061681846	0.0046795805	0.008056385	0.0029430212	0.0009759698	0.0035990292	0
1.2971	0.9601087949	0.3183098862	0.0008795376	0.0037291494	0.0014857016	0.0019037323	0.0040113311	0.0060835937	0.0024955736	0.0006975284	0.0032050913	0.0062202676	0.008216453	0.0082111661	0.0035344711	0.0005036581	0.0015686291	0.0048882723	0.0086126986	0.0112061738	0.0047857347	0.0099684025	0.0046144722	0.0002771917	0.001609171	0.0047139563	0
1.2908	0.9601087949	0.3183098862	0.0008795376	0.0037291494	0.0014857016	0.0019037323	0.0040113311	0.0060835937	0.0024955736	0.0006975284	0.0032050913	0.0062202676	0.008216453	0.0082111661	0.0035344711	0.0005036581	0.0015686291	0.0048882723	0.0086126986	0.0112061738	0.0047857347	0.0099684025	0.0046144722	0.0002771917	0.001609171	0.0047139563	0
1.2812	0.9601087949	0.3183098862	0.0008795376	0.0037291494	0.0014857016	0.0019037323	0.0040113311	0.0060835937	0.0024955736	0.0006975284	0.0032050913	0.0062202676	0.008216453	0.0082111661	0.0035344711	0.0005036581	0.0015686291	0.0048882723	0.0086126986	0.0112061738	0.0047857347	0.0099684025	0.0046144722	0.0002771917	0.001609171	0.0047139563	0
1.3021	0.9593833595	0.3183098862	0.0009143284	0.0010979164	0.0008723092	0.001868677	0.0017686012	0.0019123061	0.0012568229	0.0024536355	0.0028885134	0.0026276491	0.0048470359	0.0028411707	0.0013282246	0.0036065635	0.0081542371	0.0039686401	0.0034787264	0.0069781057	0.0101437847	0.0039112834	0.0009886421	0.0049531749	0.0096902246	0.003791117	0
1.2483	0.9185325937	0.3183098862	0.0017279232	0.0002865103	0.0006729672	0.0036010632	0.004408079	0.0004107059	0.0011487964	0.0008554769	0.0057542975	0.0068365659	0.0059130998	0.000417652	0.0016823856	0.001336703	0.0020134209	0.0082959223	0.0094701334	0.0081199764	0.0006423432	0.0002306994	0.0023268855	0.0020593335	0.002222458	0.0061390257	0
1.2052	0.9122733913	0.3183098862	0.0009299991	0.0037341496	0.0013606053	0.0020141025	0.0035972961	0.0061099088	0.0021777606	0.0005795632	0.0033934028	0.0056115038	0.006088861	0.0082902187	0.0028561401	0.000498932	0.0034771405	0.0051794891	0.0078219137	0.0083595755	0.0029111764	0.0101524935	0.0033354321	0.0006031814	0.0043864814	0.0053201326	0
1.2052	0.9122733913	0.3183098862	0.0009299991	0.0037341496	0.0013606053	0.0020141025	0.0035972961	0.0061099088	0.0021777606	0.0005795632	0.0033934028	0.0056115038	0.006088861	0.0082902187	0.0028561401	0.000498932	0.0034771405	0.0051794891	0.0078219137	0.0083595755	0.0029111764	0.0101524935	0.0033354321	0.0006031814	0.0043864814	0.0053201326	0
1.2583	0.9175505346	0.3183098862	0.0024580957	0.0003047197	0.0010225453	0.004992593	0.0008990466	0.0002362662	0.0016243913	0.0048765995	0.0076602855	0.0014941203	0.0007445026	0.0002605879	0.0020931267	0.0065438836	0.0017879708	0.0104768411	0.0022467323	0.0005345803	0.0058277666	0.0013905593	0.0023521105	0.0078544331	0.0024870523	0.0009604513	0
1.2395	0.9086175944	0.3183098862	0.0009773278	0.0010589203	0.0013246422	0.0020038144	0.0027342418	0.0017166729	0.0022371873	0.0032890133	0.0031131446	0.0044213731	0.0007128272	0.002291417	0.003217471	0.0044410204	0.0015421067	0.0043038316	0.0064463179	0.0009412261	0.0094490394	0.0027306431	0.0043337609	0.0054362663	0.0024549663	0.0026246036	0
1.2005	0.9122733913	0.3183098862	0.0009299991	0.0037341496	0.0013606053	0.0020141025	0.0035972961	0.0061099088	0.0021777606	0.0005795632	0.0033934028	0.0056115038	0.006088861	0.0082902187	0.0028561401	0.000498932	0.0034771405	0.0051794891	0.0078219137	0.0083595755	0.0029111764	0.0101524935	0.0033354321	0.0006031814	0.0043864814	0.0053201326	0
1.2039	0.9122733913	0.3183098862	0.0009299991	0.0037341496	0.0013606053	0.0020141025	0.0035972961	0.0061099088	0.0021777606	0.0005795632	0.0033934028	0.0056115038	0.006088861	0.0082902187	0.0028561401	0.000498932	0.0034771405	0.0051794891	0.0078219137	0.0083595755	0.0029111764	0.0101524935	0.0033354321	0.0006031814	0.0043864814	0.0053201326	0
1.1973	0.9122733913	0.3183098862	0.0009299991	0.0037341496	0.0013606053	0.0020141025	0.0035972961	0.0061099088	0.0021777606	0.0005795632	0.0033934028	0.0056115038	0.006088861	0.0082902187	0.0028561401	0.000498932	0.0034771405	0.0051794891	0.0078219137	0.0083595755	0.0029111764	0.0101524935	0.0033354321	0.0006031814	0.0043864814	0.0053201326	0
1.2471	0.8275362772	0.3183098862	0.0014121861	0.0017593347	0.002668378	0.0028199221	0.00362335	0.0029299517	0.0044077532	0.0021317783	0.004221777	0.0056874193	0.0046694923	0.0040924212	0.0060837087	0.0028878596	0.0035531003	0.0056171241	0.0080053676	0.0065194225	0.0076129854	0.0052332008	0.007671155	0.0035448514	0.0051350745	0.0043775267	0
1.2518	0.8268833147	0.3183098862	0.0011387785	0.000241698	0.0027631687	0.0022927417	0.0027660745	0.0001925742	0.0043069542	0.006096927	0.0034752028	0.0041714379	0.0043867596	0.0001684302	0.0053663318	0.0085909426	0.0084433503	0.0046951225	0.0055923935	0.0059279549	0.0059799108	0.0009558789	0.0056869607	0.0111006367	0.0093836883	0.0060752496	0
1.2512	0.8275362772	0.3183098862	0.0014121861	0.0017593347	0.002668378	0.0028199221	0.00362335	0.0029299517	0.0044077532	0.0021317783	0.004221777	0.0056874193	0.0046694923	0.0040924212	0.0060837087	0.0028878596	0.0035531003	0.0056171241	0.0080053676	0.0065194225	0.0076129854	0.0052332008	0.007671155	0.0035448514	0.0051350745	0.0043775267	0
1.2471	0.8275362772	0.3183098862	0.0014121861	0.0017593347	0.002668378	0.0028199221	0.00362335	0.0029299517	0.0044077532	0.0021317783	0.004221777	0.0056874193	0.0046694923	0.0040924212	0.0060837087	0.0028878596	0.0035531003	0.0056171241	0.0080053676	0.0065194225	0.0076129854	0.0052332008	0.007671155	0.0035448514	0.0051350745	0.0043775267	0
1.2879	0.8229121631	0.3183098862	0.0018155162	0.001761295	0.0015104054	0.0036566323	0.0019392963	0.0029373091	0.0025385282	0.00267298	0.0055305819	0.0028447362	0.0026013732	0.0041034312	0.0036316018	0.0034836813	0.0047937031	0.0074060178	0.0036997924	0.0040696583	0.0126022311	0.0052322927	0.0048932791	0.0040697182	0.0060750803	0.0028376895	0
1.2646	0.8264960275	0.3183098862	0.0022428948	0.0010126154	0.00140453	0.0045106233	0.0009516205	0.0017499332	0.0021958662	0.0038735813	0.0068075133	0.0012694895	0.0019583538	0.0025942947	0.0027558503	0.0050637294	0.0033169807	0.0090949873	0.0014457032	0.0021822555	0.0089744265	0.0036122108	0.0029799752	0.0058661084	0.0046220663	0.0056397418	0
1.2842	0.8988361897	0.3183098862	0.0021049213	0.0003389517	0.0021052616	0.0042513907	0.0019168764	0.0006828082	0.0033680624	0.0052663488	0.0064600539	0.0026831873	0.0025153466	0.0012186167	0.0044074698	0.0070436426	0.0033816375	0.0087077031	0.0032459907	0.0027903044	0.006496233	0.002048147	0.0051165454	0.0084432323	0.0046105966	0.0038119442	0
1.2899	0.8960532896	0.3183098862	0.0011612477	0.0023239156	0.0024891171	0.0024402801	0.0036827091	0.0036768764	0.0041418234	0.0018655408	0.0039476104	0.0056538049	0.0059009845	0.0046882544	0.0057800229	0.0019869475	0.0012240371	0.0057764808	0.0077364872	0.0080307627	0.0053965426	0.0051355332	0.0073894994	0.0020064183	0.0014496198	0.0059950773	0
1.2986	0.9347248505	0.3183098862	0.0016128903	0.0017236782	0.0015061315	0.0032694184	0.0015345185	0.0030018299	0.0023698584	0.0049565257	0.0049927384	0.0021182597	0.0026183974	0.0044887387	0.0030051704	0.0066148261	0.0023511878	0.0067628781	0.0025021797	0.0029025601	0.0101322499	0.0062928872	0.0032904642	0.0078998538	0.0033588764	0.0034879082	0
1.2982	0.9345680803	0.3183098862	0.0011769346	0.0002510845	0.0033134976	0.0023084478	0.0012775065	0.0002377242	0.0052302213	0.0026424598	0.0033563896	0.0019532669	0.0033241803	4.9342406839012E-05	0.0066761539	0.0036449862	0.0049163437	0.0042983168	0.0026500916	0.0044833434	0.0078374051	0.0007209018	0.0074111564	0.0045542939	0.0052585195	0.0064267538	0
1.2078	0.8757573384	0.3183098862	0.0012508271	0.0030188267	0.0013442012	0.0026260475	0.0036063607	0.0048422712	0.0021539647	0.0045865639	0.0042418388	0.0055046772	0.0061006446	0.0063400833	0.0028294392	0.0056748741	0.0030057593	0.0061952167	0.0074689934	0.0083196886	0.0022242088	0.0073058777	0.0033137183	0.0059807348	0.0034914777	0.0076819273	0
1.2311	0.8772712877	0.3183098862	0.0016091216	0.0010364532	0.0019345248	0.0032659469	0.002317645	0.0018698715	0.0030911128	0.0048947754	0.0049984519	0.003315196	0.001269111	0.0029326792	0.00403008	0.0065334585	0.0030252924	0.0067928588	0.0041389841	0.0010963074	0.009109192	0.0043421989	0.0046338098	0.0077986601	0.0041807235	0.0013755081	0
1.2279	0.8765152577	0.3183098862	0.0008825938	0.0017536077	0.0026711007	0.0018780596	0.0036234421	0.0029029541	0.0044222206	0.0021617707	0.0030856007	0.0057059013	0.0046573884	0.004023471	0.0061224515	0.002963343	0.0035128673	0.0045722516	0.0080538893	0.0064400758	0.0076547011	0.0051033966	0.0077425043	0.0036926996	0.0050901572	0.0042362548	0
1.2362	0.8719617015	0.3183098862	0.0002683792	0.0017413093	0.0024344186	0.0004861041	0.0047984237	0.0028391241	0.0041633454	0.0016099987	0.0006473964	0.0075593863	0.0039843881	0.0038355857	0.0060430209	0.0022637197	0.0007260372	0.0008307298	0.0106936595	0.0055908645	0.0061712301	0.0046773804	0.0081149978	0.0029370347	0.0010367399	0.0035788236	0
1.1878	0.9035859759	0.3183098862	0.0009468133	0.0010938791	0.0014475051	0.0019307109	0.0022315318	0.0018921385	0.0022258574	0.0027694658	0.0029745922	0.0032049152	0.0052128501	0.0027848742	0.0027009374	0.0037788708	0.0099857664	0.0040705942	0.0040259814	0.0074774423	0.0097076102	0.0037915054	0.0027193163	0.0047181351	0.0123652475	0.0022747611	0
1.2577	0.8915579917	0.3183098862	0.0016056153	0.0017424452	0.0002495133	0.0032626489	0.0026283464	0.0028430942	0.0005414691	0.0041594393	0.0050032123	0.0039607367	0.0019978841	0.003840043	0.0010762898	0.0056650291	0.0042409561	0.0068182848	0.0053411489	0.0030998418	0.0066133408	0.0046701395	0.0019853043	0.0070210906	0.0056027742	0.0053019779	0
1.2484	0.8846629683	0.3183098862	0.0006070795	0.0017516736	0.0026698804	0.0012415489	0.0036284121	0.0028920542	0.0044242622	0.0021537944	0.0019434134	0.0057213417	0.004657464	0.003988004	0.0061356644	0.0029348164	0.0035449717	0.0027578752	0.0080930011	0.0064706531	0.0076242172	0.0050141936	0.0077825985	0.0036266367	0.0051202635	0.0042859088	0
1.2657	0.8849391126	0.3183098862	0.000299877	0.0057899583	0.0013679631	0.0006048455	0.0016663829	0.0094185227	0.0022186606	0.0047428605	0.0009736324	0.0025639193	0.0049826833	0.0126471221	0.0029718669	0.0056424623	0.0029915677	0.0015299072	0.0035090313	0.0067940553	0.0023109874	0.0152189871	0.0035784767	0.0054790849	0.0036342132	0.0133360985	0
1.2672	0.8844252976	0.3183098862	0.0009689676	0.0004070562	0.0013778014	0.0019777302	0.0011500229	0.000751761	0.0021404867	0.0014992849	0.0030506134	0.0016029308	0.0036171753	0.0011964323	0.0026797621	0.0022137971	0.0069021553	0.0041794419	0.0019555971	0.0053219613	0.0104507368	0.0017607858	0.002982046	0.0031160548	0.0080578792	0.0027234042	0
1.2657	0.8849391126	0.3183098862	0.000299877	0.0057899583	0.0013679631	0.0006048455	0.0016663829	0.0094185227	0.0022186606	0.0047428605	0.0009736324	0.0025639193	0.0049826833	0.0126471221	0.0029718669	0.0056424623	0.0029915677	0.0015299072	0.0035090313	0.0067940553	0.0023109874	0.0152189871	0.0035784767	0.0054790849	0.0036342132	0.0133360985	0
1.2731	0.8840451044	0.3183098862	0.0007822441	0.0030093242	0.00126413	0.0016321426	0.0005523341	0.0045993894	0.0020792033	0.0034866859	0.0026074503	0.0007238286	0.0003132659	0.0055326452	0.0028510068	0.0045810899	0.001059566	0.0037439901	0.0007801109	0.0002705993	0.0008492715	0.0054934891	0.0035592258	0.0052834944	0.0013158636	0.0036578743	0
1.2152	0.9536511118	0.3183098862	0.0014956418	0.0030177428	0.0018141779	0.0031024272	0.0038925307	0.004835657	0.0030065594	0.0029192005	0.0049256387	0.0059477909	0.0067461905	0.0063166491	0.0041697679	0.0035765567	0.0021156157	0.007055398	0.0080890093	0.0091616057	0.0038065531	0.0072420772	0.00528632	0.0040075091	0.0026635458	0.0045500114	0
1.2744	0.9434471731	0.3183098862	0.0007280559	0.0030376216	0.0012847882	0.0015583019	0.0044270545	0.0049412672	0.0020767073	0.0017132835	0.0026043811	0.0068394225	0.0069514809	0.0066378062	0.0027757774	0.0020734091	0.0019953448	0.0039793457	0.0094290511	0.0095426863	0.0045944328	0.0080000857	0.0033637859	0.0021622567	0.0024990705	0.0067195949	0
1.2809	0.9434471731	0.3183098862	0.0007280559	0.0030376216	0.0012847882	0.0015583019	0.0044270545	0.0049412672	0.0020767073	0.0017132835	0.0026043811	0.0068394225	0.0069514809	0.0066378062	0.0027757774	0.0020734091	0.0019953448	0.0039793457	0.0094290511	0.0095426863	0.0045944328	0.0080000857	0.0033637859	0.0021622567	0.0024990705	0.0067195949	0
1.2756	0.9453741243	0.3183098862	8.31489230830944E-05	0.0010543572	0.0029397499	0.0001717511	0.0042255775	0.0016954924	0.0050115074	0.0006813064	0.000398815	0.0067033016	0.0053160488	0.0022385508	0.007240234	0.0009279651	0.0009353745	0.0008597479	0.0095566778	0.0073407751	0.0080040536	0.0026339221	0.0096644972	0.0011596381	0.0012717497	0.0044247544	0
1.2754	0.9434471731	0.3183098862	0.0007280559	0.0030376216	0.0012847882	0.0015583019	0.0044270545	0.0049412672	0.0020767073	0.0017132835	0.0026043811	0.0068394225	0.0069514809	0.0066378062	0.0027757774	0.0020734091	0.0019953448	0.0039793457	0.0094290511	0.0095426863	0.0045944328	0.0080000857	0.0033637859	0.0021622567	0.0024990705	0.0067195949	0
1.3114	0.9417108723	0.3183098862	0.0017915494	0.0011221544	0.0007248001	0.003624902	0.0021453453	0.0020345186	0.0010514617	0.0031852775	0.0055337925	0.0033630316	0.0058087163	0.003187172	0.0012985655	0.0046511062	0.0074644735	0.0075350089	0.0047442601	0.0081428151	0.0093457717	0.0046615889	0.001961963	0.0062809455	0.0081449304	0.0089979419	0
1.1673	0.9373809786	0.3183098862	0.0010071306	0.0010962354	0.0010994426	0.0020545357	0.0008689199	0.0019035196	0.0016595589	0.0023390927	0.0031689504	0.0013139165	0.0026697748	0.0028150495	0.0019691362	0.0036202006	0.0057248826	0.0043481928	0.0018263588	0.0042269351	0.0101850837	0.0038513268	0.0020301057	0.0052447443	0.0063860409	0.0051331859	0
1.1826	0.9305172692	0.3183098862	0.0008770842	0.0016431108	0.0015492285	0.0018209996	0.004404177	0.0025865391	0.0024392335	0.0012868741	0.0029177993	0.006740668	0.0073269109	0.0032765924	0.0031063607	0.00132866	0.0042611285	0.004271845	0.0091810128	0.0100224503	0.002750503	0.0035671175	0.0034605303	0.000860893	0.0049469324	0.0100509896	0
1.1826	0.9305172692	0.3183098862	0.0008770842	0.0016431108	0.0015492285	0.0018209996	0.004404177	0.0025865391	0.0024392335	0.0012868741	0.0029177993	0.006740668	0.0073269109	0.0032765924	0.0031063607	0.00132866	0.0042611285	0.004271845	0.0091810128	0.0100224503	0.002750503	0.0035671175	0.0034605303	0.000860893	0.0049469324	0.0100509896	0
1.1775	0.9344606401	0.3183098862	0.000654093	0.0009330216	0.0032971768	0.0013244538	0.0019560025	0.0013485867	0.0051919399	0.0063788259	0.0020250617	0.0029703536	0.0055303039	0.0014581668	0.0065927494	0.009001868	0.0078358763	0.0027646671	0.0040209181	0.0074548056	0.005320151	0.0011498832	0.0072349506	0.0116562486	0.0085462863	0.007604905	0
1.1974	0.9335797769	0.3183098862	0.00026945	0.001741312	0.0024342442	0.0005647023	0.0047949788	0.0028394578	0.0041541331	0.0016065468	0.0009441481	0.0075439813	0.0039844506	0.0038377765	0.0060109695	0.0022497402	0.0007302759	0.0014755483	0.0106531173	0.0055915815	0.0061707894	0.0046852906	0.0080401198	0.0028972355	0.0010398251	0.0035986454	0
1.2441	0.9646045929	0.3183098862	0.0006114149	0.0002570695	0.0039222152	0.0013422618	0.0049943934	0.0002614793	0.0063269091	0.0038551968	0.0023106633	0.0075948819	0.0081843741	8.2364217616058E-06	0.0083926382	0.0049283076	0.0066194313	0.0036223611	0.0102617195	0.0111582036	0.002190784	0.0007030911	0.0099417406	0.0054852434	0.0077711602	0.0123604915	0
1.2823	0.9533875348	0.3183098862	0.0009433183	0.0002436158	0.0027636559	0.001901012	0.0027639004	0.0002022547	0.0043066677	0.006104043	0.0028855009	0.0041819158	0.0044056977	0.0001409589	0.0053635971	0.0086317876	0.0084366715	0.0039049582	0.005633032	0.0059742071	0.0059468623	0.0008960531	0.0056793489	0.0112063415	0.0093384456	0.0060446724	0
1.2787	0.9533875348	0.3183098862	0.0009433183	0.0002436158	0.0027636559	0.001901012	0.0027639004	0.0002022547	0.0043066677	0.006104043	0.0028855009	0.0041819158	0.0044056977	0.0001409589	0.0053635971	0.0086317876	0.0084366715	0.0039049582	0.005633032	0.0059742071	0.0059468623	0.0008960531	0.0056793489	0.0112063415	0.0093384456	0.0060446724	0
1.2627	0.9156798305	0.3183098862	0.0013996758	0.0031239581	0.0016848893	0.0027835623	0.0047874613	0.0051803798	0.0028762862	0.001554155	0.004141157	0.007491748	0.004456758	0.0071891842	0.0041763829	0.0020205135	0.0029866138	0.0054686472	0.0105173604	0.0062381485	0.0065270194	0.0091154534	0.0056419543	0.0023499151	0.0043914387	0.0014169894	0
1.2603	0.9156798305	0.3183098862	0.0013996758	0.0031239581	0.0016848893	0.0027835623	0.0047874613	0.0051803798	0.0028762862	0.001554155	0.004141157	0.007491748	0.004456758	0.0071891842	0.0041763829	0.0020205135	0.0029866138	0.0054686472	0.0105173604	0.0062381485	0.0065270194	0.0091154534	0.0056419543	0.0023499151	0.0043914387	0.0014169894	0
1.2569	0.9156798305	0.3183098862	0.0013996758	0.0031239581	0.0016848893	0.0027835623	0.0047874613	0.0051803798	0.0028762862	0.001554155	0.004141157	0.007491748	0.004456758	0.0071891842	0.0041763829	0.0020205135	0.0029866138	0.0054686472	0.0105173604	0.0062381485	0.0065270194	0.0091154534	0.0056419543	0.0023499151	0.0043914387	0.0014169894	0
1.2603	0.9156798305	0.3183098862	0.0013996758	0.0031239581	0.0016848893	0.0027835623	0.0047874613	0.0051803798	0.0028762862	0.001554155	0.004141157	0.007491748	0.004456758	0.0071891842	0.0041763829	0.0020205135	0.0029866138	0.0054686472	0.0105173604	0.0062381485	0.0065270194	0.0091154534	0.0056419543	0.0023499151	0.0043914387	0.0014169894	0
1.335	0.9123306872	0.3183098862	0.0007950881	0.0009415592	0.0020654438	0.0016308078	0.0012276612	0.0013918604	0.0032130763	0.004486691	0.0025406251	0.0019699919	0.0041367687	0.0015816494	0.0040162669	0.0064532501	0.0115039687	0.0035428788	0.0028579376	0.0058336085	0.0045583626	0.0014205026	0.0043918994	0.0085616725	0.0133041948	0.0052981436	0
1.3575	0.9136114925	0.3183098862	0.001328486	0.0010869136	0.0028351389	0.0026420759	0.002733352	0.0018590008	0.004652504	0.0010290465	0.0039281465	0.0043280625	0.0052063073	0.0026988232	0.0063582676	0.0014211058	0.0042712578	0.0051747081	0.0061608655	0.0071690911	0.0060731474	0.0036247834	0.0079176014	0.0018066871	0.0052828056	0.002101355	0
1.2684	0.9156798305	0.3183098862	0.0013996758	0.0031239581	0.0016848893	0.0027835623	0.0047874613	0.0051803798	0.0028762862	0.001554155	0.004141157	0.007491748	0.004456758	0.0071891842	0.0041763829	0.0020205135	0.0029866138	0.0054686472	0.0105173604	0.0062381485	0.0065270194	0.0091154534	0.0056419543	0.0023499151	0.0043914387	0.0014169894	0
1.349	0.9136114925	0.3183098862	0.001328486	0.0010869136	0.0028351389	0.0026420759	0.002733352	0.0018590008	0.004652504	0.0010290465	0.0039281465	0.0043280625	0.0052063073	0.0026988232	0.0063582676	0.0014211058	0.0042712578	0.0051747081	0.0061608655	0.0071690911	0.0060731474	0.0036247834	0.0079176014	0.0018066871	0.0052828056	0.002101355	0
1.2627	0.9156798305	0.3183098862	0.0013996758	0.0031239581	0.0016848893	0.0027835623	0.0047874613	0.0051803798	0.0028762862	0.001554155	0.004141157	0.007491748	0.004456758	0.0071891842	0.0041763829	0.0020205135	0.0029866138	0.0054686472	0.0105173604	0.0062381485	0.0065270194	0.0091154534	0.0056419543	0.0023499151	0.0043914387	0.0014169894	0
1.2469	0.9563091566	0.3183098862	0.0006681788	0.002333275	0.0007522698	0.0014365234	0.004247246	0.0037269278	0.0011948089	0.0034556269	0.0024130451	0.0064946506	0.0062508958	0.0048417748	0.001573533	0.004201333	0.001511169	0.0037040516	0.0088397545	0.0085634516	0.0040412929	0.0055014219	0.0019420687	0.0042773003	0.0015836513	0.0061440217	0
1.2207	0.8814836566	0.3183098862	0.0013025616	0.0017559518	0.0019897532	0.0027307868	0.003498466	0.0029157	0.0033450938	0.0009601245	0.0043973735	0.0055128649	0.0039233702	0.0040633483	0.0047389953	0.001235585	0.0023940712	0.0063836359	0.0077832397	0.0054670636	0.0056752349	0.0052002905	0.0061782051	0.001387597	0.0035024779	0.0039427589	0
1.2612	0.8779171488	0.3183098862	0.0015167793	0.0017471064	0.0021191038	0.0030725014	0.0022380248	0.0028661951	0.0035228368	0.004836475	0.0046865277	0.003352763	0.002390016	0.0039038746	0.0049198373	0.0065640162	0.0050631399	0.0063369851	0.004485894	0.0037832603	0.009018536	0.0048045626	0.0063314916	0.0080849971	0.0067161769	0.0040035314	0
1.2436	0.8677804811	0.3183098862	0.0014596136	0.0009694771	0.0015853516	0.0029974692	0.0008793189	0.0012644106	0.0025917412	0.0041342066	0.0046760169	0.0012239429	0.0008316317	0.0010060997	0.0035201084	0.0054764535	0.0025157026	0.0065240253	0.0015087265	0.0011043833	0.0045665633	6.86521392634128E-05	0.0043362861	0.0064279782	0.0033287883	0.0022038559	0
1.2311	0.8677804811	0.3183098862	0.0014596136	0.0009694771	0.0015853516	0.0029974692	0.0008793189	0.0012644106	0.0025917412	0.0041342066	0.0046760169	0.0012239429	0.0008316317	0.0010060997	0.0035201084	0.0054764535	0.0025157026	0.0065240253	0.0015087265	0.0011043833	0.0045665633	6.86521392634274E-05	0.0043362861	0.0064279782	0.0033287883	0.0022038559	0
1.2715	0.8675553942	0.3183098862	0.0020325107	0.0017164697	0.0015023431	0.0041006946	0.0015381689	0.0029655047	0.0023554407	0.0049519157	0.0062195295	0.002114466	0.0025990555	0.004386042	0.0029668226	0.0065876968	0.0023391518	0.0083605844	0.0024797675	0.0028313701	0.0101439718	0.0060708372	0.0032077268	0.0078356625	0.003383359	0.0035483625	0
1.2436	0.8677804811	0.3183098862	0.0014596136	0.0009694771	0.0015853516	0.0029974692	0.0008793189	0.0012644106	0.0025917412	0.0041342066	0.0046760169	0.0012239429	0.0008316317	0.0010060997	0.0035201084	0.0054764535	0.0025157026	0.0065240253	0.0015087265	0.0011043833	0.0045665633	6.86521392634128E-05	0.0043362861	0.0064279782	0.0033287883	0.0022038559	0
1.3063	0.875177382	0.3183098862	0.0014733892	0.0010888269	0.0028338452	0.0029366272	0.0027304676	0.0018686969	0.0046426394	0.0010249225	0.00438045	0.0043150831	0.0052076796	0.0027264656	0.0063286231	0.0014132131	0.0042612105	0.0057937785	0.0061287347	0.007163313	0.0060667717	0.0036852095	0.0078544521	0.0017873815	0.0052416587	0.0020845382	0
1.1931	0.9200922608	0.3183098862	0.0004599368	0.0003669536	0.0030784025	0.0010331242	0.0033343987	0.0005537722	0.005231199	0.0007209599	0.0018175213	0.0053330605	0.0051185105	0.0006526039	0.0075225694	0.0010001206	0.0012593022	0.0028745048	0.0076641316	0.007087368	0.0062291815	0.0006251183	0.0099811722	0.00126505	0.0010748031	0.0033904384	0
1.2215	0.9195165482	0.3183098862	0.0020056518	0.0003949677	0.0002518166	0.0040442965	0.0012613941	0.0006912316	0.0005515691	0.0039668517	0.0061334263	0.0018111897	0.0050487287	0.0010268129	0.0011258021	0.0052834237	0.0042410384	0.008257293	0.0023153822	0.0073420658	0.0090376414	0.0013978451	0.0021517479	0.0063226613	0.0053905937	0.0028688931	0
1.209	0.9195165482	0.3183098862	0.0020056518	0.0003949677	0.0002518166	0.0040442965	0.0012613941	0.0006912316	0.0005515691	0.0039668517	0.0061334263	0.0018111897	0.0050487287	0.0010268129	0.0011258021	0.0052834237	0.0042410384	0.008257293	0.0023153822	0.0073420658	0.0090376414	0.0013978451	0.0021517479	0.0063226613	0.0053905937	0.0028688931	0
1.2712	0.9102093794	0.3183098862	0.0008095295	0.0009664743	0.0014480463	0.0017040121	0.0001756461	0.0012486143	0.0023952315	0.0041386433	0.0027537983	0.0003069408	0.0014710771	0.0009588185	0.0033087261	0.0055064444	0.003347032	0.0039984713	0.0005217007	0.0019017829	0.007361965	0.0001777178	0.0041637155	0.0065024645	0.00434246	0.0021680902	0
1.1931	0.9200922608	0.3183098862	0.0004599368	0.0003669536	0.0030784025	0.0010331242	0.0033343987	0.0005537722	0.005231199	0.0007209599	0.0018175213	0.0053330605	0.0051185105	0.0006526039	0.0075225694	0.0010001206	0.0012593022	0.0028745048	0.0076641316	0.007087368	0.0062291815	0.0006251183	0.0099811722	0.00126505	0.0010748031	0.0033904384	0
1.2697	0.9077157026	0.3183098862	0.0009290391	0.0017540042	0.0026693955	0.0018601653	0.0036268122	0.0029034638	0.0044190043	0.0021447399	0.0028037711	0.0057093139	0.0046621203	0.0040189524	0.0061194786	0.0029146763	0.0035503319	0.0037767538	0.0080617673	0.006491608	0.0076176476	0.0050777743	0.0077492815	0.0035903634	0.0051270853	0.0043248047	0
1.2485	0.9181052356	0.3183098862	0.0020664393	0.0003905139	0.0011508025	0.0041673925	0.0027250143	0.0006687355	0.001801481	0.0060153204	0.0063208367	0.0041452808	0.0031481533	0.0009629818	0.0022872521	0.0081693452	0.0044779525	0.0085094911	0.0056355574	0.0048075128	0.0089394218	0.0012591229	0.0026058195	0.0100636727	0.0058617353	0.0049084332	0
1.3069	0.8829506411	0.3183098862	0.0010116679	0.0030405783	0.0009051671	0.0021644882	0.0038874451	0.0049548992	0.0014223682	0.0012139045	0.0035888793	0.0060396755	0.006210671	0.0066712147	0.0018180925	0.0021650017	0.0023934241	0.0053884518	0.0083790091	0.0085546055	0.0039641248	0.008058428	0.0020612893	0.0036228062	0.0034537247	0.0028828991	0
1.243	0.9111113783	0.3183098862	0.0012955029	0.0016504799	0.0021857435	0.0026667979	0.000044646	0.0023783843	0.0035885744	0.003275926	0.0041737517	0.0002553208	0.001609133	0.0025204646	0.0049076292	0.0042667307	0.0015180375	0.0058425662	0.0006745515	0.0019222389	0.0027267206	0.0017987111	0.00610585	0.0048550782	0.0020399514	0.0004130477	0
1.2764	0.8972294803	0.3183098862	0.0010227492	0.0002459955	0.0033480625	0.0020773495	0.0021344562	0.0002139855	0.0053096485	0.0049270096	0.0031911795	0.0032302928	0.0051978584	0.0001088043	0.0068277604	0.0069378807	0.0076530966	0.0043815169	0.0043418036	0.0070753596	0.0057998181	0.000829045	0.0076598063	0.0089514893	0.0087332839	0.003235192	0
1.3172	0.8783896645	0.3183098862	0.0014390786	0.0003976379	0.0022637833	0.0029053488	0.0042193611	0.0007056927	0.003760898	0.0026649968	0.0044167494	0.0064821624	0.0056173824	0.0010716374	0.0052465331	0.0035376673	0.0052386879	0.0059691727	0.0088991258	0.0079602699	0.0013359672	0.0015048708	0.0067421235	0.0042157539	0.0067948032	0.0048725617	0
1.2157	0.8912412423	0.3183098862	0.0012129875	0.0016495045	0.0021861985	0.0025020541	4.35334396227983E-05	0.0023734105	0.0035908673	0.0032758987	0.0039275784	0.0002484921	0.0016115992	0.0025061599	0.0049140465	0.004267886	0.00151662	0.0055167562	0.000656223	0.0019282676	0.0027251966	0.0017670947	0.0061195267	0.0048579814	0.0020328663	0.0004099552	0
1.2157	0.8912412423	0.3183098862	0.0012129875	0.0016495045	0.0021861985	0.0025020541	4.35334396227983E-05	0.0023734105	0.0035908673	0.0032758987	0.0039275784	0.0002484921	0.0016115992	0.0025061599	0.0049140465	0.004267886	0.00151662	0.0055167562	0.000656223	0.0019282676	0.0027251966	0.0017670947	0.0061195267	0.0048579814	0.0020328663	0.0004099552	0
1.2345	0.8988109101	0.3183098862	0.0015835395	0.0003419687	0.0011098553	0.0032205831	0.001568586	0.0004241712	0.0017009321	0.0030517524	0.0049444576	0.0026532654	0.0013090647	0.000271692	0.0020765807	0.0040514564	0.0047733267	0.0067454533	0.0040850695	0.0021087419	0.0058358229	0.0002358376	0.0021797935	0.0048228603	0.0064440371	0.0088859588	0
1.2937	0.8940691596	0.3183098862	0.0010138988	0.0010681241	0.0019496979	0.002159477	0.0026183676	0.0017674312	0.0033226038	0.0020374506	0.0035549375	0.0042047632	0.0033624594	0.0024523302	0.0047971864	0.0027368828	0.0011111741	0.0052856715	0.0060595604	0.0047506287	0.0039084822	0.0031243894	0.0063970977	0.0033086974	0.0019907264	0.005604013	0
1.2266	0.8988109101	0.3183098862	0.0015835395	0.0003419687	0.0011098553	0.0032205831	0.001568586	0.0004241712	0.0017009321	0.0030517524	0.0049444576	0.0026532654	0.0013090647	0.000271692	0.0020765807	0.0040514564	0.0047733267	0.0067454533	0.0040850695	0.0021087419	0.0058358229	0.0002358376	0.0021797935	0.0048228603	0.0064440371	0.0088859588	0
1.2897	0.8940691596	0.3183098862	0.0010138988	0.0010681241	0.0019496979	0.002159477	0.0026183676	0.0017674312	0.0033226038	0.0020374506	0.0035549375	0.0042047632	0.0033624594	0.0024523302	0.0047971864	0.0027368828	0.0011111741	0.0052856715	0.0060595604	0.0047506287	0.0039084822	0.0031243894	0.0063970977	0.0033086974	0.0019907264	0.005604013	0
1.2266	0.8988109101	0.3183098862	0.0015835395	0.0003419687	0.0011098553	0.0032205831	0.001568586	0.0004241712	0.0017009321	0.0030517524	0.0049444576	0.0026532654	0.0013090647	0.000271692	0.0020765807	0.0040514564	0.0047733267	0.0067454533	0.0040850695	0.0021087419	0.0058358229	0.0002358376	0.0021797935	0.0048228603	0.0064440371	0.0088859588	0
1.1492	0.8987159791	0.3183098862	0.0008605499	0.0009549827	0.0029623965	0.001695304	0.0029198713	0.0014547483	0.0046549505	0.0013859835	0.0024968879	0.0044338149	0.0047095298	0.0017403942	0.005892517	0.0018044701	0.0065272187	0.0032921076	0.0059634606	0.0063677714	0.0047526652	0.001713073	0.0064388167	0.0020567409	0.0074791265	0.0098067497	0
1.1381	0.9083489333	0.3183098862	0.0008075674	0.00036903	0.0030784868	0.001711489	0.0033302651	0.0005645263	0.0052262721	0.0007154306	0.0028022581	0.0053149886	0.0051170354	0.0006841937	0.0075051805	0.0009677159	0.0012716255	0.0041460973	0.0076176589	0.0070862001	0.0062258485	0.0006966734	0.009941314	0.001178632	0.001099268	0.0034095651	0
1.1249	0.9083489333	0.3183098862	0.0008075674	0.00036903	0.0030784868	0.001711489	0.0033302651	0.0005645263	0.0052262721	0.0007154306	0.0028022581	0.0053149886	0.0051170354	0.0006841937	0.0075051805	0.0009677159	0.0012716255	0.0041460973	0.0076176589	0.0070862001	0.0062258485	0.0006966734	0.009941314	0.001178632	0.001099268	0.0034095651	0
1.0866	0.9423666597	0.3183098862	0.0022888528	0.001051239	0.0026790627	0.0046461255	0.0003249401	0.0019445585	0.0043502453	0.0049854155	0.0071198183	0.0006597593	0.0022402024	0.003144622	0.0058370046	0.0066938384	0.0048281587	0.009715068	0.0011940333	0.0028001353	0.006757138	0.0048029128	0.0070456337	0.0080533134	0.0063891249	0.0041300911	0
1.0815	0.9423666597	0.3183098862	0.0022888528	0.001051239	0.0026790627	0.0046461255	0.0003249401	0.0019445585	0.0043502453	0.0049854155	0.0071198183	0.0006597593	0.0022402024	0.003144622	0.0058370046	0.0066938384	0.0048281587	0.009715068	0.0011940333	0.0028001353	0.006757138	0.0048029128	0.0070456337	0.0080533134	0.0063891249	0.0041300911	0
1.0878	0.9355096818	0.3183098862	0.0014252053	0.0010497366	0.0006426079	0.0029042229	0.0025701924	0.0016698615	0.0011661808	0.0051693112	0.0044716858	0.0041640754	0.0032192424	0.0021570348	0.0018866343	0.0071576397	0.0047629544	0.006120863	0.0061088201	0.0043499279	0.0094006955	0.0024350525	0.0029389577	0.0090764233	0.0064557575	0.005556961	0
1.1112	0.9309228698	0.3183098862	0.0012644353	0.0004490931	0.0033407587	0.0025458091	0.0018629912	0.0009641579	0.0052869851	0.0059861856	0.0038591594	0.0028144268	0.0056168554	0.0017996182	0.006778287	0.0084114681	0.00766809	0.0052149261	0.003776555	0.0075750913	0.0073520229	0.0030741524	0.0075810003	0.0108276664	0.0085281723	0.0040760791	0
1.1174	0.9309228698	0.3183098862	0.0012644353	0.0004490931	0.0033407587	0.0025458091	0.0018629912	0.0009641579	0.0052869851	0.0059861856	0.0038591594	0.0028144268	0.0056168554	0.0017996182	0.006778287	0.0084114681	0.00766809	0.0052149261	0.003776555	0.0075750913	0.0073520229	0.0030741524	0.0075810003	0.0108276664	0.0085281723	0.0040760791	0
1.1063	0.9309228698	0.3183098862	0.0012644353	0.0004490931	0.0033407587	0.0025458091	0.0018629912	0.0009641579	0.0052869851	0.0059861856	0.0038591594	0.0028144268	0.0056168554	0.0017996182	0.006778287	0.0084114681	0.00766809	0.0052149261	0.003776555	0.0075750913	0.0073520229	0.0030741524	0.0075810003	0.0108276664	0.0085281723	0.0040760791	0
1.2167	0.9156060998	0.3183098862	0.0010695137	0.0017899252	0.0013427216	0.0021771224	0.0013249024	0.003081726	0.0020905882	0.0034604518	0.0033477979	0.0020673143	0.0048090961	0.004512333	0.0026394326	0.0050834445	0.0071630583	0.0045787744	0.0029179039	0.0069603338	0.0083809758	0.0061182418	0.0030232954	0.0069456192	0.0081866208	0.0057896558	0
1.2161	0.9156060998	0.3183098862	0.0010695137	0.0017899252	0.0013427216	0.0021771224	0.0013249024	0.003081726	0.0020905882	0.0034604518	0.0033477979	0.0020673143	0.0048090961	0.004512333	0.0026394326	0.0050834445	0.0071630583	0.0045787744	0.0029179039	0.0069603338	0.0083809758	0.0061182418	0.0030232954	0.0069456192	0.0081866208	0.0057896558	0
1.2161	0.9156060998	0.3183098862	0.0010695137	0.0017899252	0.0013427216	0.0021771224	0.0013249024	0.003081726	0.0020905882	0.0034604518	0.0033477979	0.0020673143	0.0048090961	0.004512333	0.0026394326	0.0050834445	0.0071630583	0.0045787744	0.0029179039	0.0069603338	0.0083809758	0.0061182418	0.0030232954	0.0069456192	0.0081866208	0.0057896558	0
1.244	0.913149717	0.3183098862	0.0013886868	0.0016630166	0.0015054026	0.0029276732	0.0038533626	0.0026879904	0.0024539143	0.0008641312	0.0047559597	0.0059958752	0.006362666	0.0035683816	0.003319822	0.0013705795	0.0027801524	0.0069847743	0.0083342433	0.0087317246	0.0039839173	0.0042129805	0.0040756	0.0021596606	0.003703963	0.0075600125	0
1.2167	0.9156060998	0.3183098862	0.0010695137	0.0017899252	0.0013427216	0.0021771224	0.0013249024	0.003081726	0.0020905882	0.0034604518	0.0033477979	0.0020673143	0.0048090961	0.004512333	0.0026394326	0.0050834445	0.0071630583	0.0045787744	0.0029179039	0.0069603338	0.0083809758	0.0061182418	0.0030232954	0.0069456192	0.0081866208	0.0057896558	0
1.3055	0.8437914705	0.3183098862	0.0020995488	0.0016633437	0.0021804215	0.0042732149	5.53219442154422E-05	0.0024436252	0.0035619087	0.0032762062	0.0065772229	0.0003193594	0.0015860756	0.0027067218	0.0048335975	0.004256353	0.0015312587	0.0090299785	0.0008460653	0.0018665132	0.0027410622	0.0022068671	0.005949832	0.0048299448	0.002106153	0.0004423637	0
1.3055	0.8437914705	0.3183098862	0.0020995488	0.0016633437	0.0021804215	0.0042732149	5.53219442154422E-05	0.0024436252	0.0035619087	0.0032762062	0.0065772229	0.0003193594	0.0015860756	0.0027067218	0.0048335975	0.004256353	0.0015312587	0.0090299785	0.0008460653	0.0018665132	0.0027410622	0.0022068671	0.005949832	0.0048299448	0.002106153	0.0004423637	0
1.3081	0.9001531627	0.3183098862	0.0014317936	0.0017595975	0.0026693844	0.0029641165	0.0036132307	0.002933571	0.0043969358	0.002147271	0.004688123	0.0056551992	0.0046695824	0.0041118415	0.0060411748	0.0029428361	0.0034882988	0.0066702518	0.0079226406	0.0064578764	0.0076731962	0.0052996295	0.0075652927	0.0036676742	0.0050657691	0.0042812061	0
1.2372	0.9514505108	0.3183098862	0.0003057299	0.0009552804	0.0027556496	0.000720877	0.0047077993	0.001454058	0.0043425321	0.0010252565	0.0013552443	0.0071444851	0.0062296619	0.0017294991	0.0055265413	0.0011459809	0.0078105842	0.0023051767	0.009625669	0.0084972532	0.0038335105	0.0016649811	0.006098344	0.0009440428	0.0092335589	0.011038468	0
1.247	0.9512015689	0.3183098862	0.0007949395	0.0030095334	0.0024810556	0.001607194	0.001081512	0.0048092454	0.0038371864	0.0044763231	0.0024520597	0.0016590154	0.0028385452	0.0063029081	0.0047153621	0.0064206603	0.0120812779	0.0033406181	0.0022774009	0.0038900397	0.0055517143	0.0073789136	0.0048846031	0.0084793113	0.0138638596	0.0092936134	0
1.2164	0.95475824	0.3183098862	0.0012207598	0.0017784588	0.0008867869	0.0024806792	0.0015271822	0.0030236207	0.0013199642	0.0002303809	0.0038024617	0.0021864108	0.0044881689	0.0043467931	0.0015437546	0.0005535711	0.0046830041	0.0051741762	0.0027562861	0.0066917884	0.012168785	0.0057570477	0.0016530636	0.0012760438	0.0054304367	0.00226617	0
1.2235	0.95475824	0.3183098862	0.0012207598	0.0017784588	0.0008867869	0.0024806792	0.0015271822	0.0030236207	0.0013199642	0.0002303809	0.0038024617	0.0021864108	0.0044881689	0.0043467931	0.0015437546	0.0005535711	0.0046830041	0.0051741762	0.0027562861	0.0066917884	0.012168785	0.0057570477	0.0016530636	0.0012760438	0.0054304367	0.00226617	0
1.1234	0.9215935555	0.3183098862	0.0010954665	0.0024537956	0.0009871944	0.0022133077	0.0008875152	0.0041123613	0.0017875636	0.0002075686	0.0033574616	0.0015079966	0.0030846824	0.0057922174	0.0028415235	0.0005542878	0.0051452697	0.0044932959	0.0023445222	0.0048637104	0.0138011509	0.0074779809	0.0043173835	0.0013806968	0.0059929086	0.0057976483	0
1.1234	0.9215935555	0.3183098862	0.0010954665	0.0024537956	0.0009871944	0.0022133077	0.0008875152	0.0041123613	0.0017875636	0.0002075686	0.0033574616	0.0015079966	0.0030846824	0.0057922174	0.0028415235	0.0005542878	0.0051452697	0.0044932959	0.0023445222	0.0048637104	0.0138011509	0.0074779809	0.0043173835	0.0013806968	0.0059929086	0.0057976483	0
1.1736	0.9190171272	0.3183098862	0.0013944249	0.0002417618	0.0033457807	0.0028088311	0.0021298093	0.0001927215	0.0052944766	0.0049236079	0.0042607399	0.0032016732	0.0051910682	0.0001687179	0.0067821	0.0069172342	0.0076312405	0.0057618702	0.0042610298	0.0070158497	0.0058015418	0.0009583847	0.0075581057	0.0088959762	0.0086694494	0.0032647103	0
1.1741	0.9168093562	0.3183098862	0.0005583641	0.0004247673	0.0024125466	0.0011988918	0.0050749316	0.0008487483	0.0037931104	0.0009844854	0.0020187838	0.0077147969	0.0077818593	0.0015021211	0.0048094977	0.001153637	0.0049298758	0.0031214294	0.0104204114	0.0106090495	0.0070726069	0.0025077125	0.0052799753	0.0012090704	0.0056135102	0.0092984007	0
1.1839	0.8991694487	0.3183098862	0.0013172996	0.0016512811	0.0013473371	0.0027150108	0.0008084035	0.0023821572	0.0022045364	0.0041507838	0.0042582498	0.001051397	0.0019405897	0.0025301273	0.0029963306	0.0055002695	0.002594177	0.0059798443	0.001118803	0.0026951615	0.0027764187	0.0018171576	0.0036899211	0.0064547989	0.0033663602	0.0028259953	0
1.2004	0.8991694487	0.3183098862	0.0013172996	0.0016512811	0.0013473371	0.0027150108	0.0008084035	0.0023821572	0.0022045364	0.0041507838	0.0042582498	0.001051397	0.0019405897	0.0025301273	0.0029963306	0.0055002695	0.002594177	0.0059798443	0.001118803	0.0026951615	0.0027764187	0.0018171576	0.0036899211	0.0064547989	0.0033663602	0.0028259953	0
1.1568	0.8508024748	0.3183098862	0.0009528957	0.0023172955	0.0025500418	0.0019273748	0.0001727497	0.0036587569	0.0039426214	0.0054665962	0.0029423545	0.0003079401	0.0022400869	0.0046991513	0.0048353615	0.007814361	0.0109574485	0.0040111726	0.0004980276	0.003126514	0.0074055198	0.0053290763	0.0049620795	0.0102837678	0.0124259321	0.0103299478	0
1.1426	0.8523802492	0.3183098862	0.0019209769	0.0003833462	0.0030858952	0.0039847765	0.0033067126	0.0006386758	0.0052329215	0.0006837134	0.0063189307	0.0052116931	0.005109024	0.0009021473	0.0075030438	0.0007845799	0.0013399229	0.0090160248	0.0073518633	0.0070820735	0.0062058759	0.0011913075	0.00992045	0.0006927922	0.0012000065	0.0035163678	0
1.1426	0.8523802492	0.3183098862	0.0019209769	0.0003833462	0.0030858952	0.0039847765	0.0033067126	0.0006386758	0.0052329215	0.0006837134	0.0063189307	0.0052116931	0.005109024	0.0009021473	0.0075030438	0.0007845799	0.0013399229	0.0090160248	0.0073518633	0.0070820735	0.0062058759	0.0011913075	0.00992045	0.0006927922	0.0012000065	0.0035163678	0
1.1699	0.8514190447	0.3183098862	0.0018999857	0.0003901801	0.0014734321	0.0038500477	0.0027692746	0.0006676925	0.0025419155	0.0046324402	0.0058836861	0.0042379464	0.0054017738	0.0009625372	0.003759572	0.0062559681	0.0043870157	0.0079989105	0.0058033493	0.0076980381	0.007580137	0.0012645773	0.0052281426	0.0076437504	0.0056857271	0.0066792286	0
1.1372	0.8523802492	0.3183098862	0.0019209769	0.0003833462	0.0030858952	0.0039847765	0.0033067126	0.0006386758	0.0052329215	0.0006837134	0.0063189307	0.0052116931	0.005109024	0.0009021473	0.0075030438	0.0007845799	0.0013399229	0.0090160248	0.0073518633	0.0070820735	0.0062058759	0.0011913075	0.00992045	0.0006927922	0.0012000065	0.0035163678	0
1.1411	0.8523802492	0.3183098862	0.0019209769	0.0003833462	0.0030858952	0.0039847765	0.0033067126	0.0006386758	0.0052329215	0.0006837134	0.0063189307	0.0052116931	0.005109024	0.0009021473	0.0075030438	0.0007845799	0.0013399229	0.0090160248	0.0073518633	0.0070820735	0.0062058759	0.0011913075	0.00992045	0.0006927922	0.0012000065	0.0035163678	0
1.1734	0.8429233101	0.3183098862	0.0009560539	0.0024376283	0.0019979376	0.002034961	0.0043695034	0.0040356424	0.0033179977	0.0012770779	0.0033436945	0.006839074	0.0036235945	0.0055938971	0.0046158331	0.0017304369	0.0037215443	0.0049538464	0.0095883997	0.0050234547	0.0059070533	0.0070966187	0.0058753508	0.0021157372	0.0052895115	0.0029907629	0
1.1663	0.8510623263	0.3183098862	0.0011758607	0.0023492799	0.0007231552	0.0025003242	0.0037970134	0.0038096324	0.0011343652	0.0018609574	0.0041095919	0.0058926796	0.0071641887	0.0050842176	0.0014495529	0.0029592862	0.0011693116	0.0061107299	0.0081628796	0.0098239335	0.0021150332	0.0060503449	0.001652781	0.0044828488	0.0018704912	0.0048314515	0
1.1744	0.8955768034	0.3183098862	0.002361495	0.0016688504	0.0021768562	0.0047956381	5.91981646935372E-05	0.0024714758	0.0035439845	0.0032763522	0.0073563915	0.0003450996	0.0015765885	0.0027859194	0.0047834165	0.0042523438	0.0015365254	0.0100582419	0.000915044	0.0018428509	0.0027469592	0.0023795693	0.0058425285	0.004820427	0.0021326437	0.0004539465	0
1.2395	0.8991216947	0.3183098862	0.0023674958	0.0003383531	0.0018004295	0.0047889352	0.0013603644	0.0006800313	0.0028957694	0.0019572872	0.0072996856	0.0024319856	0.0022874066	0.0012117093	0.0038486729	0.0025139664	0.0062798411	0.0098949734	0.003932649	0.0033229228	0.0041815415	0.002035693	0.0046375383	0.0028476557	0.0083295053	0.0103226611	0
1.2694	0.89986227	0.3183098862	0.0006544219	0.00648767	0.0018884146	0.0013618239	0.0025642233	0.0105788356	0.0030985237	0.004665501	0.002183712	0.0039081244	0.0036851177	0.0142636099	0.0042317865	0.0055321063	0.0017672413	0.0031894974	0.0052986404	0.0050488738	0.0015240905	0.0172776595	0.005250989	0.0053699153	0.0021269476	0.0114256892	0
1.2356	0.8991216947	0.3183098862	0.0023674958	0.0003383531	0.0018004295	0.0047889352	0.0013603644	0.0006800313	0.0028957694	0.0019572872	0.0072996856	0.0024319856	0.0022874066	0.0012117093	0.0038486729	0.0025139664	0.0062798411	0.0098949734	0.003932649	0.0033229228	0.0041815415	0.002035693	0.0046375383	0.0028476557	0.0083295053	0.0103226611	0
1.2507	0.9021484023	0.3183098862	0.0019353226	0.0017656066	0.0019919561	0.0040071217	0.0034910778	0.0029652788	0.003341017	0.0009447862	0.0063392798	0.0054777245	0.0039191067	0.0042074317	0.0047188832	0.0011598668	0.0023708706	0.0090256245	0.0076911351	0.0054375595	0.0056908802	0.0055231465	0.0061332393	0.0011917807	0.0034710912	0.0039715791	0
1.2116	0.8984759893	0.3183098862	0.001222894	0.0002722385	0.0029378795	0.0024569845	0.002360043	0.0003427814	0.0046387107	0.0027391827	0.0037220802	0.0036314144	0.0045819262	0.0002417926	0.0059235128	0.003804482	0.0058494401	0.0050498376	0.0049730273	0.0062747742	0.0069825897	0.0001057616	0.0065771766	0.004824229	0.007010308	0.0044485334	0
1.2076	0.8978265689	0.3183098862	0.0005439052	0.0016346502	0.0026049531	0.001200391	0.0033857578	0.0025430248	0.0041620094	0.0057686172	0.0020932844	0.005182833	0.0061195067	0.0031498044	0.0054296582	0.0074905649	0.0045859155	0.0033454933	0.0070495216	0.008396302	0.0019888932	0.0032818996	0.0062566518	0.0085753819	0.0052598945	0.0140780382	0
1.2093	0.8978265689	0.3183098862	0.0005439052	0.0016346502	0.0026049531	0.001200391	0.0033857578	0.0025430248	0.0041620094	0.0057686172	0.0020932844	0.005182833	0.0061195067	0.0031498044	0.0054296582	0.0074905649	0.0045859155	0.0033454933	0.0070495216	0.008396302	0.0019888932	0.0032818996	0.0062566518	0.0085753819	0.0052598945	0.0140780382	0
1.2644	0.8903131257	0.3183098862	0.0014469517	0.000290714	0.0006703266	0.0030229129	0.0044089826	0.0004327253	0.0011429599	0.0008553487	0.0048517867	0.0068406477	0.0059108391	0.0004833891	0.0016742807	0.0013057642	0.0019934539	0.0070378345	0.0094808434	0.0081037051	0.0006522759	0.0003827023	0.0023241081	0.00194052	0.0021748412	0.0061417224	0
1.2217	0.906286858	0.3183098862	0.0007267055	0.0002484361	0.0033487195	0.001480327	0.0021286035	0.0002264461	0.0053082494	0.0049350143	0.0022835807	0.0032308032	0.0052203326	7.2879238983397E-05	0.0068208503	0.0069936917	0.0076543375	0.0031495932	0.0043645597	0.0071506043	0.005755914	0.0007493089	0.0076432486	0.0091009095	0.0087066711	0.0032054943	0
1.1662	0.9093011932	0.3183098862	0.0014144583	0.0004352263	0.0013145981	0.0028714099	0.0012523353	0.0008939615	0.0019499525	0.0041670773	0.0044057205	0.002012318	0.0044635819	0.0015996429	0.0022330189	0.0060300449	0.008963412	0.0060362908	0.0029228656	0.0063365374	0.008020313	0.0026366914	0.0021686104	0.0080573262	0.0100427796	0.0076153218	0
1.1926	0.9079586432	0.3183098862	0.0018829124	0.0010319478	0.0019304985	0.0038086773	0.0023224472	0.0018470698	0.0030779023	0.0048875066	0.0057991672	0.0033150246	0.0012505172	0.0028678543	0.0039960027	0.0065029659	0.0030198737	0.007832352	0.0041233821	0.0010224901	0.0091242175	0.0042011991	0.0045587846	0.0077291834	0.0042180215	0.0014245345	0
1.1695	0.9093011932	0.3183098862	0.0014144583	0.0004352263	0.0013145981	0.0028714099	0.0012523353	0.0008939615	0.0019499525	0.0041670773	0.0044057205	0.002012318	0.0044635819	0.0015996429	0.0022330189	0.0060300449	0.008963412	0.0060362908	0.0029228656	0.0063365374	0.008020313	0.0026366914	0.0021686104	0.0080573262	0.0100427796	0.0076153218	0
1.1543	0.9510137647	0.3183098862	0.0024197679	0.0017401525	0.0020058564	0.0049024623	0.0005866009	0.0030850152	0.0032188425	0.0042430898	0.0074906238	0.0006775522	0.00284758	0.0047246626	0.0042344264	0.0056405588	0.0035909834	0.0101839454	0.0005865126	0.0038078142	0.0050822319	0.0068053266	0.0049558257	0.0066788337	0.004888107	0.0040243468	0
1.0989	0.9502000669	0.3183098862	0.0015760636	0.0017962403	0.0013403808	0.0031935158	0.0013272655	0.003113634	0.0020828575	0.0034555631	0.0048819036	0.0020600016	0.0047988386	0.0046029265	0.0026263768	0.0050484197	0.0071373193	0.0066458851	0.0028835886	0.0068803752	0.0083382933	0.0063153477	0.0030267131	0.0068447935	0.0080493623	0.0058484629	0
1.0989	0.9502000669	0.3183098862	0.0015760636	0.0017962403	0.0013403808	0.0031935158	0.0013272655	0.003113634	0.0020828575	0.0034555631	0.0048819036	0.0020600016	0.0047988386	0.0046029265	0.0026263768	0.0050484197	0.0071373193	0.0066458851	0.0028835886	0.0068803752	0.0083382933	0.0063153477	0.0030267131	0.0068447935	0.0080493623	0.0058484629	0
1.1191	0.9338581152	0.3183098862	0.0010247611	0.0004078938	0.0009033783	0.002080319	0.0025717945	0.0007560704	0.0013394368	0.0019341435	0.0031838958	0.003785086	0.004823007	0.00120897	0.0015336887	0.0027592977	0.008794438	0.0043232563	0.0049249583	0.0068571195	0.0114809495	0.0017888337	0.0015074101	0.0036955271	0.0106642209	0.0017113361	0
1.12	0.9427493809	0.3183098862	0.0004055432	0.0017417449	0.0024340315	0.0008191727	0.0047946954	0.0028415662	0.0041524253	0.0016015451	0.0012745263	0.0075409497	0.0039866514	0.0038434486	0.0060061109	0.0022384459	0.0007360139	0.0018242649	0.0106446115	0.0055998249	0.0061721024	0.0046968009	0.0080307235	0.0028758014	0.0010713536	0.0035980531	0
1.0782	0.9363501952	0.3183098862	0.0007579971	0.0030374119	0.0012866135	0.00166396	0.0044308426	0.0049396222	0.0021019954	0.0017187225	0.002853458	0.0068565012	0.0069448291	0.0066307356	0.0028560337	0.0020661319	0.0019830059	0.0044338168	0.009472355	0.0095180097	0.0045844886	0.007978085	0.003533314	0.0021407737	0.0024187468	0.0067302836	0
1.118	0.9333739607	0.3183098862	0.0015327323	0.0011229625	0.0011120234	0.0031053782	0.0027462205	0.0020386523	0.0016082479	0.003267659	0.0047491544	0.0042708839	0.007808007	0.0031991325	0.0017153104	0.0046450194	0.0063274642	0.0064768866	0.0059627202	0.0107609954	0.0054697796	0.0046882769	0.0013068263	0.0060815621	0.0069758044	0.0058911983	0
1.1117	0.9333739607	0.3183098862	0.0015327323	0.0011229625	0.0011120234	0.0031053782	0.0027462205	0.0020386523	0.0016082479	0.003267659	0.0047491544	0.0042708839	0.007808007	0.0031991325	0.0017153104	0.0046450194	0.0063274642	0.0064768866	0.0059627202	0.0107609954	0.0054697796	0.0046882769	0.0013068263	0.0060815621	0.0069758044	0.0058911983	0
1.0941	0.9428102214	0.3183098862	0.0026345608	0.0009977017	0.0016685595	0.0053454945	0.0007805024	0.0014072428	0.0027022628	0.0056586544	0.0081894661	0.00118687	0.0007409114	0.0014126813	0.0036054407	0.0076459852	0.0021312492	0.0111817553	0.001650855	0.0013079131	0.0039896451	0.0008194236	0.0043040501	0.0092872097	0.0029317513	0.0021464516	0
1.093	0.9401304162	0.3183098862	0.0012786683	0.0030141454	0.0012617107	0.0026333792	0.0005481381	0.0046241047	0.0020645243	0.003484401	0.0041273364	0.0006898381	0.0002959041	0.0056042663	0.0028078251	0.0045720117	0.0010577967	0.0057964414	0.0006855804	0.0002104297	0.0008563053	0.0056532874	0.0034644612	0.0052645592	0.0013181785	0.0036642489	0
1.141	0.9422403813	0.3183098862	0.0012621746	0.001076451	0.0029865076	0.0025321686	0.0042552647	0.0018064627	0.0049589243	0.0013386427	0.0038189101	0.0066280179	0.0033046534	0.0025509368	0.0069011463	0.0017350538	0.0037919907	0.0051275034	0.0092487108	0.0047007183	0.0058268061	0.003306326	0.0088050354	0.0019871569	0.0052284442	0.0024333968	0
1.0824	0.9491640468	0.3183098862	0.0010807539	0.0030241469	0.0014463997	0.0022751414	0.0051060543	0.0048695998	0.0023623269	0.003739231	0.0036927877	0.0077792558	0.0048688989	0.006419583	0.0032066341	0.0046544288	0.0003565649	0.0054293008	0.0105455412	0.0066988849	0.0024224566	0.0074844153	0.0039589622	0.0050368443	0.0003914102	0.0047709043	0
1.0923	0.9491640468	0.3183098862	0.0010807539	0.0030241469	0.0014463997	0.0022751414	0.0051060543	0.0048695998	0.0023623269	0.003739231	0.0036927877	0.0077792558	0.0048688989	0.006419583	0.0032066341	0.0046544288	0.0003565649	0.0054293008	0.0105455412	0.0066988849	0.0024224566	0.0074844153	0.0039589622	0.0050368443	0.0003914102	0.0047709043	0
1.0824	0.9491640468	0.3183098862	0.0010807539	0.0030241469	0.0014463997	0.0022751414	0.0051060543	0.0048695998	0.0023623269	0.003739231	0.0036927877	0.0077792558	0.0048688989	0.006419583	0.0032066341	0.0046544288	0.0003565649	0.0054293008	0.0105455412	0.0066988849	0.0024224566	0.0074844153	0.0039589622	0.0050368443	0.0003914102	0.0047709043	0
1.0791	0.9491640468	0.3183098862	0.0010807539	0.0030241469	0.0014463997	0.0022751414	0.0051060543	0.0048695998	0.0023623269	0.003739231	0.0036927877	0.0077792558	0.0048688989	0.006419583	0.0032066341	0.0046544288	0.0003565649	0.0054293008	0.0105455412	0.0066988849	0.0024224566	0.0074844153	0.0039589622	0.0050368443	0.0003914102	0.0047709043	0
1.0791	0.9491640468	0.3183098862	0.0010807539	0.0030241469	0.0014463997	0.0022751414	0.0051060543	0.0048695998	0.0023623269	0.003739231	0.0036927877	0.0077792558	0.0048688989	0.006419583	0.0032066341	0.0046544288	0.0003565649	0.0054293008	0.0105455412	0.0066988849	0.0024224566	0.0074844153	0.0039589622	0.0050368443	0.0003914102	0.0047709043	0
1.1945	0.940734312	0.3183098862	0.0008269818	0.0036989569	0.0012052449	0.0017266021	0.0009442656	0.0057664206	0.002007949	0.0043142396	0.0027614854	0.0013647291	0.0006506471	0.0072026084	0.0028059645	0.0057487995	0.0029756805	0.0039727803	0.0017311098	0.000915015	0.0038505239	0.0077004808	0.0035911022	0.0068027205	0.0038298634	0.0043230102	0
1.1711	0.9390170587	0.3183098862	0.0008869019	0.0009355906	0.0025572232	0.0017955121	0.0020688823	0.0013616139	0.0039839519	0.0055606942	0.0027445898	0.0031514842	0.0043397267	0.0014953594	0.0049686493	0.0079313005	0.0100471221	0.0037467065	0.0042838994	0.0059633338	0.0047939629	0.0012314154	0.0053126271	0.0104094951	0.0113586891	0.0077479918	0
1.1807	0.9390170587	0.3183098862	0.0008869019	0.0009355906	0.0025572232	0.0017955121	0.0020688823	0.0013616139	0.0039839519	0.0055606942	0.0027445898	0.0031514842	0.0043397267	0.0014953594	0.0049686493	0.0079313005	0.0100471221	0.0037467065	0.0042838994	0.0059633338	0.0047939629	0.0012314154	0.0053126271	0.0104094951	0.0113586891	0.0077479918	0
1.2196	0.9438861675	0.3183098862	0.0014089387	0.0002580828	0.0036048592	0.0028042304	0.0015947971	0.000272223	0.0057143271	0.0044007435	0.0041796672	0.0024501531	0.0040348587	0.000045207	0.0073486539	0.0061013638	0.0059521789	0.0055423008	0.0033480003	0.0054350074	0.0045395465	0.0005240275	0.0082578162	0.0077089125	0.0066884362	0.0044807833	0
1.2038	0.8715118923	0.3183098862	0.0014632784	0.00041648	0.0010791292	0.002967216	0.00031518	0.000799351	0.0015621965	0.0013017829	0.0045399446	0.0006470297	0.0040299843	0.0013313424	0.0016578253	0.0021396081	0.0043461751	0.0061833973	0.0011726427	0.0059379324	0.0104545702	0.0020533125	0.0011551589	0.0032760353	0.0044050771	0.0041019983	0
1.2038	0.8715118923	0.3183098862	0.0014632784	0.00041648	0.0010791292	0.002967216	0.00031518	0.000799351	0.0015621965	0.0013017829	0.0045399446	0.0006470297	0.0040299843	0.0013313424	0.0016578253	0.0021396081	0.0043461751	0.0061833973	0.0011726427	0.0059379324	0.0104545702	0.0020533125	0.0011551589	0.0032760353	0.0044050771	0.0041019983	0
1.2033	0.8632317518	0.3183098862	0.0013921024	0.0011002863	0.0014615039	0.002809447	0.0018289999	0.0019255136	0.0023198689	0.0015295635	0.0042697816	0.0028305435	0.0080923404	0.0028835199	0.0030160691	0.0021546363	0.007295334	0.0057729976	0.0039316299	0.0111558621	0.0033368136	0.004015923	0.0035543101	0.0027979867	0.0087495875	0.0015090023	0
1.2353	0.945436327	0.3183098862	0.0015540073	0.0002494106	0.0038277744	0.0030817341	0.0014706597	0.0002302558	0.0061161317	0.00421974	0.0045601279	0.0022864845	0.003575863	6.65579333904926E-05	0.0079766719	0.0059086033	0.0066635413	0.0059725432	0.0032144883	0.004844769	0.0076030366	0.0007476277	0.0091858355	0.0075623881	0.0077132193	0.0034181174	0
1.2759	0.9499727531	0.3183098862	0.0013322338	0.0004060065	0.0021181322	0.0026701405	0.0027059088	0.0007475657	0.0034541942	0.0020380009	0.0040139099	0.0041384546	0.0068907926	0.0011888796	0.0046807418	0.0027766525	0.0062912592	0.0053495427	0.0056582484	0.009593629	0.002334209	0.0017555866	0.0057852565	0.0034603017	0.0077275791	0.0010101192	0
1.2561	0.9517430287	0.3183098862	0.0007634939	0.0002547837	0.0025855882	0.0016412055	0.004239989	0.0002491084	0.0041260477	0.0036993981	0.0027522439	0.0064783271	0.0081385468	4.67575259946022E-05	0.0053707176	0.0046506657	0.0042998235	0.0042113169	0.008802511	0.0111081857	0.0021056831	0.00079639	0.006164792	0.0050281571	0.0048997864	0.011317476	0
1.2562	0.9517430287	0.3183098862	0.0007634939	0.0002547837	0.0025855882	0.0016412055	0.004239989	0.0002491084	0.0041260477	0.0036993981	0.0027522439	0.0064783271	0.0081385468	4.67575259944227E-05	0.0053707176	0.0046506657	0.0042998235	0.0042113169	0.008802511	0.0111081857	0.0021056831	0.00079639	0.006164792	0.0050281571	0.0048997864	0.011317476	0
1.227	0.9558662966	0.3183098862	0.0028297375	0.0016803051	0.0021719408	0.0057314695	6.54534734720779E-05	0.0025292774	0.0035194835	0.0032765578	0.0087576969	0.0003825527	0.0015630418	0.0029497908	0.0047158135	0.0042468089	0.001544172	0.011919728	0.0010149576	0.0018103846	0.002755477	0.0027357179	0.0057012335	0.0048081142	0.0021711156	0.0004713232	0
1.2561	0.9517430287	0.3183098862	0.0007634939	0.0002547837	0.0025855882	0.0016412055	0.004239989	0.0002491084	0.0041260477	0.0036993981	0.0027522439	0.0064783271	0.0081385468	4.67575259946022E-05	0.0053707176	0.0046506657	0.0042998235	0.0042113169	0.008802511	0.0111081857	0.0021056831	0.00079639	0.006164792	0.0050281571	0.0048997864	0.011317476	0
1.2561	0.9517430287	0.3183098862	0.0007634939	0.0002547837	0.0025855882	0.0016412055	0.004239989	0.0002491084	0.0041260477	0.0036993981	0.0027522439	0.0064783271	0.0081385468	4.67575259945855E-05	0.0053707176	0.0046506657	0.0042998235	0.0042113169	0.008802511	0.0111081857	0.0021056831	0.00079639	0.006164792	0.0050281571	0.0048997864	0.011317476	0
1.2623	0.9055339119	0.3183098862	0.0015934324	0.0018038932	0.0021759428	0.0031992258	0.0021455508	0.0031533653	0.0033965915	0.002997001	0.0048270698	0.0033520348	0.0066271878	0.0047200382	0.0042417416	0.0042702917	0.0052328774	0.0064792347	0.0047005248	0.009127178	0.005706686	0.0065817631	0.0045138956	0.0055946174	0.0059427905	0.0019199029	0
1.246	0.9053359451	0.3183098862	7.58349472214468E-05	0.005790355	0.0013681614	0.0002274845	0.001667945	0.0094204466	0.0022221101	0.0047438102	0.0005684703	0.0025731725	0.0049827901	0.0126522632	0.0029836119	0.0056459183	0.0029987561	0.0011926218	0.0035327752	0.0067992659	0.0023193488	0.0152293208	0.0036062357	0.0054872229	0.0036634958	0.0133408319	0
1.2522	0.9053359451	0.3183098862	7.58349472214419E-05	0.005790355	0.0013681614	0.0002274845	0.001667945	0.0094204466	0.0022221101	0.0047438102	0.0005684703	0.0025731725	0.0049827901	0.0126522632	0.0029836119	0.0056459183	0.0029987561	0.0011926218	0.0035327752	0.0067992659	0.0023193488	0.0152293208	0.0036062357	0.0054872229	0.0036634958	0.0133408319	0
1.2496	0.9123892265	0.3183098862	0.0013006594	0.0010451157	0.0008873745	0.0026381028	0.0029856447	0.001646511	0.0014937299	0.0050840207	0.004032118	0.0046105232	0.002282597	0.0020907246	0.0021633311	0.0070541305	0.0029279021	0.0054656922	0.0064006569	0.003467506	0.0065689511	0.0022907654	0.0030021192	0.0089790886	0.0038027502	0.0053413222	0
1.246	0.9053359451	0.3183098862	7.58349472214468E-05	0.005790355	0.0013681614	0.0002274845	0.001667945	0.0094204466	0.0022221101	0.0047438102	0.0005684703	0.0025731725	0.0049827901	0.0126522632	0.0029836119	0.0056459183	0.0029987561	0.0011926218	0.0035327752	0.0067992659	0.0023193488	0.0152293208	0.0036062357	0.0054872229	0.0036634958	0.0133408319	0
1.2403	0.9185121582	0.3183098862	0.0016377835	0.0017828872	0.0034651069	0.0032687989	0.002656397	0.0030478269	0.0056809246	0.0001641409	0.0048839765	0.0041791026	0.0060954478	0.0044226831	0.0077455618	0.0003758755	0.0036303532	0.0064670384	0.0059055979	0.0083992664	0.0043026916	0.0059404706	0.0095926496	0.0007695866	0.0040861458	0.0028887863	0
1.2658	0.9261815356	0.3183098862	0.0016899895	0.0011033296	0.0023852946	0.003389533	0.0021865844	0.0019425161	0.0037734692	0.0022399845	0.0051100399	0.0034332976	0.0045869264	0.0029382989	0.004846729	0.0031496425	0.0059500921	0.0068634196	0.0048375605	0.0063256553	0.0090992577	0.0041523861	0.0054825902	0.0040542368	0.0072360334	0.0013010331	0
1.2398	0.9248828083	0.3183098862	0.0001824904	0.0043731682	3.67958508022081E-06	0.0003268514	0.0020587682	0.0068585542	7.76470976944125E-07	0.00192798	0.0003994057	0.0030508902	0.0018027131	0.0086608586	1.07357099736999E-05	0.0024521427	2.15426665876377E-05	0.0003761599	0.0040014059	0.0023506153	0.000299639	0.0094443013	3.46359243779532E-05	0.0026324928	5.94952928530645E-05	0.0038703223	0
1.2591	0.9261815356	0.3183098862	0.0016899895	0.0011033296	0.0023852946	0.003389533	0.0021865844	0.0019425161	0.0037734692	0.0022399845	0.0051100399	0.0034332976	0.0045869264	0.0029382989	0.004846729	0.0031496425	0.0059500921	0.0068634196	0.0048375605	0.0063256553	0.0090992577	0.0041523861	0.0054825902	0.0040542368	0.0072360334	0.0013010331	0
1.23	0.9248828083	0.3183098862	0.0001824904	0.0043731682	3.67958508021697E-06	0.0003268514	0.0020587682	0.0068585542	7.76470976935619E-07	0.00192798	0.0003994057	0.0030508902	0.0018027131	0.0086608586	1.07357099737325E-05	0.0024521427	2.15426665876419E-05	0.0003761599	0.0040014059	0.0023506153	0.000299639	0.0094443013	3.46359243783592E-05	0.0026324928	5.94952928530927E-05	0.0038703223	0
1.2608	0.9225872159	0.3183098862	0.0011764424	0.0002412871	0.0027634385	0.0023699623	0.002767698	0.0001904902	0.0043103371	0.0060953508	0.0035955157	0.0041735425	0.0043825511	0.0001743834	0.0053772367	0.0085819261	0.0084480101	0.0048630722	0.0055940223	0.0059247626	0.0059936985	0.000968948	0.0057114713	0.0110774558	0.0094083924	0.0060833365	0
1.1601	0.9459799356	0.3183098862	0.0015399392	0.0002947604	0.0018701933	0.0032340177	0.0030958231	0.000452961	0.0032112649	0.0019383365	0.0052226071	0.0048468475	0.0058909313	0.0005399955	0.0046830516	0.0027213171	0.0006525901	0.0076135089	0.0067794089	0.0081148721	0.0042023563	0.0005035712	0.0063145588	0.0035574982	0.0008908525	0.002443654	0
1.1633	0.9459799356	0.3183098862	0.0015399392	0.0002947604	0.0018701933	0.0032340177	0.0030958231	0.000452961	0.0032112649	0.0019383365	0.0052226071	0.0048468475	0.0058909313	0.0005399955	0.0046830516	0.0027213171	0.0006525901	0.0076135089	0.0067794089	0.0081148721	0.0042023563	0.0005035712	0.0063145588	0.0035574982	0.0008908525	0.002443654	0
1.1549	0.9455864512	0.3183098862	0.0016912424	0.0003394074	0.0015719904	0.0034287489	0.001191221	0.0006850034	0.0024797625	0.00313587	0.0052389659	0.0019090122	0.0013205988	0.001224519	0.0031766779	0.0042508609	0.003243366	0.0071063021	0.002829067	0.002057297	0.0040715635	0.0020605551	0.0035866679	0.0052499504	0.0045319256	0.0081397774	0
1.1592	0.945785155	0.3183098862	0.0009750409	0.004379418	6.18844511483868E-07	0.002014165	0.0003531183	0.0068905638	8.10187262659238E-06	0.0019397365	0.0031731084	0.0004891567	0.0036647308	0.008753543	0.000023874	0.0024314645	0.000083565	0.0044899479	0.0005832055	0.0047838647	0.0034250016	0.0096510726	0.000046922	0.0025441072	0.0001489242	0.0037658582	0
1.1633	0.9459799356	0.3183098862	0.0015399392	0.0002947604	0.0018701933	0.0032340177	0.0030958231	0.000452961	0.0032112649	0.0019383365	0.0052226071	0.0048468475	0.0058909313	0.0005399955	0.0046830516	0.0027213171	0.0006525901	0.0076135089	0.0067794089	0.0081148721	0.0042023563	0.0005035712	0.0063145588	0.0035574982	0.0008908525	0.002443654	0
1.2565	0.8787928339	0.3183098862	0.0014173041	0.001652037	0.0021879418	0.0029085568	4.43447695246772E-05	0.0023861433	0.0035997395	0.00327585	0.0045337384	0.0002457239	0.0016130899	0.0025420932	0.0049394248	0.0042685087	0.0015160473	0.0063224383	0.0006479009	0.0019337547	0.002724365	0.001844843	0.0061755215	0.0048600993	0.0020298919	0.0004094029	0
1.1912	0.8828819614	0.3183098862	0.0011272286	0.0004036305	0.0021187782	0.0022821746	0.0027089342	0.0007360386	0.0034627043	0.0020367666	0.0034847838	0.0041476685	0.0068841514	0.0011580293	0.0047076317	0.0027430742	0.0062940839	0.0047354586	0.0056739568	0.00957331	0.0023399793	0.0016932993	0.0058421555	0.0033485812	0.0077268833	0.0009964674	0
1.1975	0.8828819614	0.3183098862	0.0011272286	0.0004036305	0.0021187782	0.0022821746	0.0027089342	0.0007360386	0.0034627043	0.0020367666	0.0034847838	0.0041476685	0.0068841514	0.0011580293	0.0047076317	0.0027430742	0.0062940839	0.0047354586	0.0056739568	0.00957331	0.0023399793	0.0016932993	0.0058421555	0.0033485812	0.0077268833	0.0009964674	0
1.2307	0.878316071	0.3183098862	0.0010523923	0.001755156	0.0026681168	0.0021371136	0.0036213835	0.0029097754	0.0044035791	0.0021417397	0.0032890538	0.0056852277	0.0046666157	0.0040388153	0.0060693544	0.0029143899	0.0035309049	0.0045381917	0.007999314	0.0064878481	0.0076344099	0.0051260378	0.0076354188	0.0035927606	0.0051083248	0.0043256057	0
1.2454	0.878316071	0.3183098862	0.0010523923	0.001755156	0.0026681168	0.0021371136	0.0036213835	0.0029097754	0.0044035791	0.0021417397	0.0032890538	0.0056852277	0.0046666157	0.0040388153	0.0060693544	0.0029143899	0.0035309049	0.0045381917	0.007999314	0.0064878481	0.0076344099	0.0051260378	0.0076354188	0.0035927606	0.0051083248	0.0043256057	0
1.1221	0.9013712929	0.3183098862	0.0017304614	0.0010649015	0.0021144759	0.0034939775	0.0027107272	0.001745946	0.0035433114	0.0036921297	0.0053041311	0.0040904626	0.0013111166	0.002370802	0.0050141841	0.0049747973	0.0034721405	0.0071336352	0.0055083683	0.0023941199	0.0108183928	0.0028937808	0.006579875	0.006081654	0.0046260846	0.0047752266	0
1.3185	0.7224468075	0.3183098862	0.0011218784	0.001099908	0.0008714146	0.0022853425	0.0017697619	0.0019224154	0.0012551739	0.0024505335	0.0035179051	0.0026265682	0.0048434241	0.0028700509	0.001324838	0.0035868994	0.0081477148	0.0048174182	0.0034701261	0.0069517507	0.0101322036	0.0039745463	0.0009799378	0.0048979831	0.0096526079	0.0038157931	0
1.357	0.7214171796	0.3183098862	0.0013647149	0.0002918036	0.00067127	0.0028681341	0.00440942	0.0004381389	0.001150474	0.0008498704	0.004640959	0.006840978	0.0059121253	0.0004983966	0.0016932233	0.0012973301	0.0019894732	0.0067896933	0.0094801985	0.0081063209	0.0006520781	0.0004144099	0.0023518938	0.0019287918	0.0021574198	0.006140278	0
1.3202	0.7224468075	0.3183098862	0.0011218784	0.001099908	0.0008714146	0.0022853425	0.0017697619	0.0019224154	0.0012551739	0.0024505335	0.0035179051	0.0026265682	0.0048434241	0.0028700509	0.001324838	0.0035868994	0.0081477148	0.0048174182	0.0034701261	0.0069517507	0.0101322036	0.0039745463	0.0009799378	0.0048979831	0.0096526079	0.0038157931	0
1.3282	0.9370002972	0.3183098862	0.0009837913	0.0030237233	0.0018112484	0.0020707202	0.0038929106	0.0048666657	0.0029925826	0.0029322466	0.0033626222	0.0059615626	0.0067588945	0.0064080119	0.0041311162	0.003644115	0.0021279909	0.0049511115	0.0081273224	0.0092009057	0.0037911082	0.0074503479	0.0052046423	0.0041131861	0.0026809247	0.0045809182	0
1.3388	0.9365263268	0.3183098862	0.0009436027	0.0030144102	0.0021027246	0.0020040832	0.0036392129	0.0048194093	0.0034086053	0.0035334675	0.0032914327	0.0055359993	0.0066084241	0.0062728691	0.0045611266	0.0041794632	0.0017351605	0.004898773	0.0074789954	0.0089775881	0.0019739201	0.0071530208	0.0054822386	0.0040736728	0.0020640186	0.0084703489	0
1.3465	0.9370002972	0.3183098862	0.0009837913	0.0030237233	0.0018112484	0.0020707202	0.0038929106	0.0048666657	0.0029925826	0.0029322466	0.0033626222	0.0059615626	0.0067588945	0.0064080119	0.0041311162	0.003644115	0.0021279909	0.0049511115	0.0081273224	0.0092009057	0.0037911082	0.0074503479	0.0052046423	0.0041131861	0.0026809247	0.0045809182	0
1.3282	0.9370002972	0.3183098862	0.0009837913	0.0030237233	0.0018112484	0.0020707202	0.0038929106	0.0048666657	0.0029925826	0.0029322466	0.0033626222	0.0059615626	0.0067588945	0.0064080119	0.0041311162	0.003644115	0.0021279909	0.0049511115	0.0081273224	0.0092009057	0.0037911082	0.0074503479	0.0052046423	0.0041131861	0.0026809247	0.0045809182	0
1.351	0.9370002972	0.3183098862	0.0009837913	0.0030237233	0.0018112484	0.0020707202	0.0038929106	0.0048666657	0.0029925826	0.0029322466	0.0033626222	0.0059615626	0.0067588945	0.0064080119	0.0041311162	0.003644115	0.0021279909	0.0049511115	0.0081273224	0.0092009057	0.0037911082	0.0074503479	0.0052046423	0.0041131861	0.0026809247	0.0045809182	0
1.351	0.9370002972	0.3183098862	0.0009837913	0.0030237233	0.0018112484	0.0020707202	0.0038929106	0.0048666657	0.0029925826	0.0029322466	0.0033626222	0.0059615626	0.0067588945	0.0064080119	0.0041311162	0.003644115	0.0021279909	0.0049511115	0.0081273224	0.0092009057	0.0037911082	0.0074503479	0.0052046423	0.0041131861	0.0026809247	0.0045809182	0
1.1573	0.9413616162	0.3183098862	0.0002353134	0.004403643	2.3154326369422E-05	0.0005744298	0.0045314376	0.0071323987	1.39093857398173E-05	0.0025331148	0.0011253192	0.0069198937	0.0034996227	0.0094998933	3.54147540610806E-05	0.0026356142	0.0001117093	0.0019852262	0.00941674	0.0047875765	0.002325437	0.0112688277	0.0001251884	0.0017643888	0.0002421299	0.0094625982	0
1.1608	0.9407081139	0.3183098862	0.0012354765	0.0016384787	0.0009356176	0.0025965973	0.0049491332	0.0025584883	0.001600221	0.0018782035	0.0041997942	0.0076017165	0.0065902336	0.0031779322	0.0023217836	0.0022521421	0.0021670688	0.0061400422	0.0104178598	0.0089700919	0.0026699628	0.0033001173	0.0031137233	0.0027305715	0.0028608171	0.0056565172	0
1.1985	0.9379646752	0.3183098862	0.0013646527	0.0018240557	0.0050477507	0.0027295164	0.0019215822	0.0032547053	0.0081312291	0.0036283204	0.0040967744	0.0029261742	0.0041487328	0.0050058215	0.0107542814	0.0050560161	0.0064441573	0.0054717939	0.0039789944	0.0055822344	0.0080569797	0.0071992072	0.0126670719	0.0064217488	0.0071756506	0.0025582711	0
1.1495	0.9455784537	0.3183098862	0.0003915888	0.0002769689	0.00103648	0.0008641517	0.0009126087	9.48411754330733E-05	0.0017102879	0.0048617091	0.0014881213	0.0014514914	0.0008405718	0.0006670139	0.0023518861	0.0065073951	0.0018062082	0.0023076614	0.0020774546	0.0008816121	0.0057805044	0.0022880519	0.0029368577	0.0077645578	0.0023597264	0.0007887603	0
1.1655	0.9407081139	0.3183098862	0.0012354765	0.0016384787	0.0009356176	0.0025965973	0.0049491332	0.0025584883	0.001600221	0.0018782035	0.0041997942	0.0076017165	0.0065902336	0.0031779322	0.0023217836	0.0022521421	0.0021670688	0.0061400422	0.0104178598	0.0089700919	0.0026699628	0.0033001173	0.0031137233	0.0027305715	0.0028608171	0.0056565172	0
1.1962	0.9381298785	0.3183098862	0.0006499581	0.0030178506	0.0012044524	0.0014202771	0.0031343026	0.0048356834	0.0020382193	0.0038784634	0.0024234634	0.0048483454	0.0024820512	0.0063146104	0.002914411	0.0045582225	0.0005846196	0.0037539267	0.006695028	0.0034589501	0.0019698894	0.0072318607	0.0038419545	0.0043056254	0.0008595122	0.0108169077	0
1.1553	0.9455784537	0.3183098862	0.0003915888	0.0002769689	0.00103648	0.0008641517	0.0009126087	9.48411754330056E-05	0.0017102879	0.0048617091	0.0014881213	0.0014514914	0.0008405718	0.0006670139	0.0023518861	0.0065073951	0.0018062082	0.0023076614	0.0020774546	0.0008816121	0.0057805044	0.0022880519	0.0029368577	0.0077645578	0.0023597264	0.0007887603	0
1.1448	0.9541940091	0.3183098862	0.0015861577	0.0017617928	0.0026750185	0.003311528	0.0036173368	0.0029454181	0.0044319612	0.0021676521	0.0053000616	0.0056847017	0.0046591417	0.0041485963	0.0061418591	0.0029922508	0.0034789611	0.0076417294	0.0080011328	0.0064154955	0.0076863155	0.0053882899	0.0077740534	0.0037768725	0.0050611723	0.0041952531	0
1.1371	0.9496567475	0.3183098862	0.002913	0.000361254	0.0020295998	0.0058881031	0.0008444062	0.0007953508	0.0032336945	0.0043592028	0.008967106	0.0009654231	0.0016111427	0.0015376057	0.0042120146	0.0057769356	0.0041271772	0.0121487308	0.0008018813	0.0024495252	0.0067539212	0.002740868	0.0048719881	0.0068129427	0.0054728476	0.0044500268	0
1.1405	0.9541940091	0.3183098862	0.0015861577	0.0017617928	0.0026750185	0.003311528	0.0036173368	0.0029454181	0.0044319612	0.0021676521	0.0053000616	0.0056847017	0.0046591417	0.0041485963	0.0061418591	0.0029922508	0.0034789611	0.0076417294	0.0080011328	0.0064154955	0.0076863155	0.0053882899	0.0077740534	0.0037768725	0.0050611723	0.0041952531	0
1.1405	0.9541940091	0.3183098862	0.0015861577	0.0017617928	0.0026750185	0.003311528	0.0036173368	0.0029454181	0.0044319612	0.0021676521	0.0053000616	0.0056847017	0.0046591417	0.0041485963	0.0061418591	0.0029922508	0.0034789611	0.0076417294	0.0080011328	0.0064154955	0.0076863155	0.0053882899	0.0077740534	0.0037768725	0.0050611723	0.0041952531	0
1.124	0.9523969937	0.3183098862	0.0012918031	0.0003997623	0.000955623	0.0026077412	0.0026275551	0.000715988	0.0015452423	0.0024340345	0.0039619702	0.0040508648	0.0057909712	0.0010991548	0.0021076687	0.0031612281	0.0059666913	0.0053452645	0.0055963674	0.0082211671	0.0049447486	0.0015603718	0.002758291	0.0036386911	0.007414682	0.003680658	0
1.1381	0.9536154591	0.3183098862	0.000925292	0.0017443099	0.0015215039	0.0019121386	0.0018505927	0.0028524205	0.0027152635	0.002085308	0.0030037753	0.0031794268	0.0019529935	0.0038662595	0.00417127	0.0028454461	0.0016774251	0.0042034083	0.0049409623	0.002595802	0.0112338259	0.0047269508	0.0059779035	0.0035745677	0.0025960003	0.005675723	0
1.2024	0.9417441922	0.3183098862	0.0012012377	0.0030192297	0.001290133	0.0024744562	0.0006221669	0.0046492644	0.002141703	0.0053046715	0.00388232	0.0009535169	0.0007404958	0.0056736815	0.0029766726	0.0071495704	0.0014301231	0.0054661099	0.0013150876	0.0010130536	0.0025741601	0.0057993721	0.003781606	0.0086351534	0.0018644074	0.003714851	0
1.2111	0.9417441922	0.3183098862	0.0012012377	0.0030192297	0.001290133	0.0024744562	0.0006221669	0.0046492644	0.002141703	0.0053046715	0.00388232	0.0009535169	0.0007404958	0.0056736815	0.0029766726	0.0071495704	0.0014301231	0.0054661099	0.0013150876	0.0010130536	0.0025741601	0.0057993721	0.003781606	0.0086351534	0.0018644074	0.003714851	0
1.1986	0.9411047568	0.3183098862	0.0015352773	0.0009395037	0.0038177698	0.0030341827	0.0016566918	0.0013795755	0.0060706195	0.003281508	0.0044650738	0.0025380255	0.0045168937	0.0015390954	0.0078486947	0.0045653919	0.0051967293	0.0058062893	0.0034802197	0.0060780097	0.0060208508	0.0013072485	0.0088994226	0.0057854173	0.0057603979	0.0047552357	0
1.2101	0.9417441922	0.3183098862	0.0012012377	0.0030192297	0.001290133	0.0024744562	0.0006221669	0.0046492644	0.002141703	0.0053046715	0.00388232	0.0009535169	0.0007404958	0.0056736815	0.0029766726	0.0071495704	0.0014301231	0.0054661099	0.0013150876	0.0010130536	0.0025741601	0.0057993721	0.003781606	0.0086351534	0.0018644074	0.003714851	0
1.2009	0.9411047568	0.3183098862	0.0015352773	0.0009395037	0.0038177698	0.0030341827	0.0016566918	0.0013795755	0.0060706195	0.003281508	0.0044650738	0.0025380255	0.0045168937	0.0015390954	0.0078486947	0.0045653919	0.0051967293	0.0058062893	0.0034802197	0.0060780097	0.0060208508	0.0013072485	0.0088994226	0.0057854173	0.0057603979	0.0047552357	0
1.2684	0.8870662763	0.3183098862	0.0017407832	0.0018062084	0.0021758724	0.0034907538	0.0021433547	0.0031648442	0.0033933329	0.0029993368	0.0052563616	0.0033476724	0.0066269339	0.0047517694	0.0042298416	0.0042777399	0.0052264429	0.0070369257	0.0046940497	0.0091203836	0.0056949724	0.0066485898	0.0044841485	0.0056104866	0.0059146032	0.0019090952	0
1.315	0.884087639	0.3183098862	0.0012494677	0.0017436218	0.0021188034	0.0025332209	0.0022372328	0.0028485944	0.0035200363	0.0048405674	0.0038657665	0.0033611507	0.0023909082	0.0038539677	0.0049114028	0.0065791814	0.0050693317	0.0052199723	0.004516563	0.0038013181	0.009012767	0.0046963378	0.0063136619	0.0081224987	0.0067215373	0.0039715701	0
1.1491	0.9480425789	0.3183098862	0.0011623211	0.001097822	0.0010989475	0.0023679004	0.0008673666	0.0019115988	0.0016568703	0.002342865	0.0036454527	0.0013181574	0.0026605919	0.0028381951	0.0019679614	0.0036209885	0.0057133693	0.0049932697	0.0018409873	0.0041679335	0.0101770459	0.0039020502	0.002062938	0.0052340299	0.0063327008	0.0051595332	0
1.2141	0.942884735	0.3183098862	0.0015695152	0.000416436	0.001416443	0.0031680237	0.0021882635	0.0007995114	0.0021641504	0.0034912609	0.004813075	0.0032178327	0.0063745291	0.001333398	0.0025951821	0.0047301901	0.0101294642	0.0064974146	0.0041826214	0.008910231	0.0078011	0.0020622999	0.0025623458	0.0058236528	0.0122393936	0.0003225655	0
1.1578	0.9480425789	0.3183098862	0.0011623211	0.001097822	0.0010989475	0.0023679004	0.0008673666	0.0019115988	0.0016568703	0.002342865	0.0036454527	0.0013181574	0.0026605919	0.0028381951	0.0019679614	0.0036209885	0.0057133693	0.0049932697	0.0018409873	0.0041679335	0.0101770459	0.0039020502	0.002062938	0.0052340299	0.0063327008	0.0051595332	0
1.1571	0.9480425789	0.3183098862	0.0011623211	0.001097822	0.0010989475	0.0023679004	0.0008673666	0.0019115988	0.0016568703	0.002342865	0.0036454527	0.0013181574	0.0026605919	0.0028381951	0.0019679614	0.0036209885	0.0057133693	0.0049932697	0.0018409873	0.0041679335	0.0101770459	0.0039020502	0.002062938	0.0052340299	0.0063327008	0.0051595332	0
1.1578	0.9480425789	0.3183098862	0.0011623211	0.001097822	0.0010989475	0.0023679004	0.0008673666	0.0019115988	0.0016568703	0.002342865	0.0036454527	0.0013181574	0.0026605919	0.0028381951	0.0019679614	0.0036209885	0.0057133693	0.0049932697	0.0018409873	0.0041679335	0.0101770459	0.0039020502	0.002062938	0.0052340299	0.0063327008	0.0051595332	0
1.1578	0.9480425789	0.3183098862	0.0011623211	0.001097822	0.0010989475	0.0023679004	0.0008673666	0.0019115988	0.0016568703	0.002342865	0.0036454527	0.0013181574	0.0026605919	0.0028381951	0.0019679614	0.0036209885	0.0057133693	0.0049932697	0.0018409873	0.0041679335	0.0101770459	0.0039020502	0.002062938	0.0052340299	0.0063327008	0.0051595332	0
1.1578	0.9480425789	0.3183098862	0.0011623211	0.001097822	0.0010989475	0.0023679004	0.0008673666	0.0019115988	0.0016568703	0.002342865	0.0036454527	0.0013181574	0.0026605919	0.0028381951	0.0019679614	0.0036209885	0.0057133693	0.0049932697	0.0018409873	0.0041679335	0.0101770459	0.0039020502	0.002062938	0.0052340299	0.0063327008	0.0051595332	0
1.1574	0.8716739305	0.3183098862	0.000559167	0.0017447632	0.0017441168	0.0010998622	0.0048083512	0.0028555298	0.0029700714	0.0031457235	0.0016157502	0.0075628628	0.0018047822	0.0038781164	0.0042989988	0.0042683906	0.00061784	0.0021136976	0.0106828467	0.0027050086	0.0081393754	0.0047597377	0.0057841139	0.0052597094	0.0010451937	0.0011351628	0
1.1599	0.8762767115	0.3183098862	0.001657106	0.001102811	0.0023865783	0.0033120501	0.0021893342	0.0019395577	0.0037826983	0.0022444616	0.0049645838	0.0034498969	0.0045921796	0.0029285332	0.0048737399	0.0031782426	0.005953798	0.0066154699	0.0048832793	0.0063484285	0.0090874797	0.0041274459	0.0055381835	0.0041303745	0.0072292606	0.0013129207	0
1.204	0.8718713831	0.3183098862	0.0008725426	0.0031183138	0.0016846576	0.0017424718	0.0047847579	0.0051526526	0.0028656416	0.0015741865	0.0026149372	0.0074877379	0.0044567601	0.0071135029	0.0041371271	0.002087765	0.0029676214	0.003500519	0.0105076867	0.0062208369	0.0065463635	0.0089583394	0.0055427706	0.0024859135	0.0043742492	0.0013666944	0
1.1974	0.872976122	0.3183098862	0.0012866003	0.0017387357	0.0014505449	0.0026086224	0.0025615482	0.0028239863	0.0025036923	0.002619381	0.003982834	0.0038620856	0.0030995662	0.0037844785	0.0037033173	0.0034590724	0.0044767154	0.0053863663	0.0052131195	0.004552389	0.0055825715	0.0045464081	0.0051433479	0.0041142866	0.0058875898	0.0022539166	0
1.2757	0.8840760716	0.3183098862	0.0004967683	0.0017421328	0.0024346596	0.0009168756	0.0048048188	0.0028428464	0.0041800604	0.0016275245	0.0012052102	0.0075922972	0.0039791058	0.0038444844	0.0061010633	0.0023142803	0.0007056165	0.0013540327	0.0107820872	0.0055704629	0.0061688941	0.0046926673	0.0082493348	0.0030572879	0.0009586534	0.003547481	0
1.269	0.8890399992	0.3183098862	0.000528528	0.0023149499	0.0036654979	0.0010646595	0.0007809256	0.0036469568	0.0058021749	0.0071345885	0.0016154414	0.0011606902	0.0042186675	0.0046658347	0.0074413632	0.0101009547	0.01099446	0.0021868562	0.0015181262	0.0056964713	0.0033993933	0.0052570044	0.0083228936	0.0131396771	0.0124731063	0.0071997502	0
1.2829	0.8879709976	0.3183098862	0.0010072317	0.000961605	0.002876095	0.0020370655	0.0032756701	0.0014880091	0.0045288308	0.0019630741	0.0031251178	0.0050040587	0.0059232719	0.0018340957	0.0057546967	0.0027243129	0.0053538785	0.0043242236	0.0067976771	0.0080675019	0.0051912639	0.0019152649	0.006330804	0.0034686234	0.0062371456	0.006214792	0
1.2957	0.883818774	0.3183098862	0.0006288493	0.0017441709	0.002653673	0.0011810706	0.0051011443	0.0028526288	0.0045773422	0.0010912376	0.0015983868	0.008056502	0.0051307214	0.0038703025	0.0067232302	0.0013293693	0.0014137001	0.0018623826	0.0114391603	0.0071013274	0.0097230018	0.0047440955	0.0091584551	0.0013537212	0.002345541	0.0045308129	0
1.2744	0.8840760716	0.3183098862	0.0004967683	0.0017421328	0.0024346596	0.0009168756	0.0048048188	0.0028428464	0.0041800604	0.0016275245	0.0012052102	0.0075922972	0.0039791058	0.0038444844	0.0061010633	0.0023142803	0.0007056165	0.0013540327	0.0107820872	0.0055704629	0.0061688941	0.0046926673	0.0082493348	0.0030572879	0.0009586534	0.003547481	0
1.2757	0.8840760716	0.3183098862	0.0004967683	0.0017421328	0.0024346596	0.0009168756	0.0048048188	0.0028428464	0.0041800604	0.0016275245	0.0012052102	0.0075922972	0.0039791058	0.0038444844	0.0061010633	0.0023142803	0.0007056165	0.0013540327	0.0107820872	0.0055704629	0.0061688941	0.0046926673	0.0082493348	0.0030572879	0.0009586534	0.003547481	0
1.1696	0.9434854061	0.3183098862	0.0016861513	0.0017436945	0.0002472069	0.0034216953	0.0026278392	0.0028493405	0.000525869	0.0041582177	0.005237256	0.003955367	0.0020108623	0.0038575184	0.0010391432	0.0056681996	0.0042423174	0.0071234523	0.0053231086	0.003143897	0.0065957012	0.004707493	0.0019252418	0.0070365893	0.0055788315	0.0053292953	0
1.2086	0.9523327169	0.3183098862	0.0017367079	0.0002863669	0.0006744976	0.0036262321	0.0044083478	0.0004097742	0.0011577398	0.000850171	0.0058088583	0.0068361936	0.0059147702	0.0004141599	0.0017035547	0.0013346767	0.0020132219	0.008395022	0.0094677823	0.0081255414	0.000640426	0.0002207716	0.0023564956	0.0020714607	0.002215174	0.0061371436	0
1.2719	0.9497377948	0.3183098862	0.0010658271	0.0023310139	0.0017977075	0.0022061155	0.0009147347	0.0034927722	0.0029599067	0.003561747	0.0034830392	0.0013341281	0.0015621319	0.0040361881	0.0040650628	0.0046969792	0.0009842745	0.0049319661	0.0017415586	0.0020058601	0.0010226079	0.003665588	0.0050858845	0.0054662519	0.0012745345	0.0016848765	0
1.2076	0.9523327169	0.3183098862	0.0017367079	0.0002863669	0.0006744976	0.0036262321	0.0044083478	0.0004097742	0.0011577398	0.000850171	0.0058088583	0.0068361936	0.0059147702	0.0004141599	0.0017035547	0.0013346767	0.0020132219	0.008395022	0.0094677823	0.0081255414	0.000640426	0.0002207716	0.0023564956	0.0020714607	0.002215174	0.0061371436	0
1.2076	0.9523327169	0.3183098862	0.0017367079	0.0002863669	0.0006744976	0.0036262321	0.0044083478	0.0004097742	0.0011577398	0.000850171	0.0058088583	0.0068361936	0.0059147702	0.0004141599	0.0017035547	0.0013346767	0.0020132219	0.008395022	0.0094677823	0.0081255414	0.000640426	0.0002207716	0.0023564956	0.0020714607	0.002215174	0.0061371436	0
1.2915	0.9489922566	0.3183098862	0.0011827708	0.0010879717	0.0015802311	0.0023968927	0.0033076604	0.0018634781	0.0026254852	0.0015206535	0.0036645733	0.0051158478	0.0069646405	0.0027081601	0.0036787169	0.0019335895	0.0065267987	0.0049857874	0.0070829843	0.0097391167	0.0031360836	0.0036365631	0.0048011982	0.0021523779	0.0082877004	0.002950509	0
1.2305	0.9494585016	0.3183098862	0.0017915158	0.0003873013	0.000081162	0.0035995223	3.78487587454296E-05	0.0006519342	0.0003154502	0.0022327289	0.0054211015	0.000154133	0.0002641079	0.0009131579	0.0008445074	0.0027045033	0.0021359435	0.0072127795	0.0005805543	0.0004652196	0.0122835215	0.0011457556	0.0018278224	0.002732085	0.0021825509	0.0058028342	0
1.1423	0.9470371755	0.3183098862	0.0008731754	0.0002756928	0.0029395485	0.0017553785	0.002365594	0.0003602598	0.0046528646	0.0027377652	0.0026703267	0.0036516167	0.0045900411	0.0002915456	0.0059685939	0.0038153489	0.005866162	0.0036620334	0.005021947	0.0063259233	0.0069974756	2.95184714268949E-06	0.0066815238	0.004861596	0.0070805395	0.0044837635	0
1.1529	0.9470371755	0.3183098862	0.0008731754	0.0002756928	0.0029395485	0.0017553785	0.002365594	0.0003602598	0.0046528646	0.0027377652	0.0026703267	0.0036516167	0.0045900411	0.0002915456	0.0059685939	0.0038153489	0.005866162	0.0036620334	0.005021947	0.0063259233	0.0069974756	2.95184714186919E-06	0.0066815238	0.004861596	0.0070805395	0.0044837635	0
1.1497	0.9470371755	0.3183098862	0.0008731754	0.0002756928	0.0029395485	0.0017553785	0.002365594	0.0003602598	0.0046528646	0.0027377652	0.0026703267	0.0036516167	0.0045900411	0.0002915456	0.0059685939	0.0038153489	0.005866162	0.0036620334	0.005021947	0.0063259233	0.0069974756	2.95184714268421E-06	0.0066815238	0.004861596	0.0070805395	0.0044837635	0
1.1529	0.9470371755	0.3183098862	0.0008731754	0.0002756928	0.0029395485	0.0017553785	0.002365594	0.0003602598	0.0046528646	0.0027377652	0.0026703267	0.0036516167	0.0045900411	0.0002915456	0.0059685939	0.0038153489	0.005866162	0.0036620334	0.005021947	0.0063259233	0.0069974756	2.95184714186919E-06	0.0066815238	0.004861596	0.0070805395	0.0044837635	0
1.1524	0.9469857083	0.3183098862	0.0016181749	0.0004171669	0.0014156231	0.003267026	0.0021893586	0.0008032526	0.0021620973	0.0034903718	0.0049656034	0.0032206012	0.0063750716	0.0013442118	0.0025904754	0.0047279613	0.0101279889	0.0067078607	0.004188816	0.0089080935	0.0077981231	0.002086336	0.0025515623	0.0058173778	0.0122311008	0.0003363915	0
1.2114	0.872218682	0.3183098862	0.0011814305	0.0017389962	0.0004747205	0.0024136656	0.0021705353	0.0028254751	0.0009749058	0.0043390914	0.0037299666	0.0036394158	0.003020903	0.0037893978	0.0017455247	0.005974957	0.0031578289	0.0051249591	0.0055261797	0.0039300129	0.0112054374	0.0045589147	0.0028817709	0.0075221814	0.0044039423	0.0055571035	0
1.1785	0.9371804721	0.3183098862	0.0008285405	0.0030212751	0.0009507837	0.0017810134	0.0038990813	0.0048539845	0.0016220886	0.0033263412	0.0029727973	0.0060068467	0.0048986148	0.0063706891	0.0023453905	0.0038637638	0.0021472076	0.0044990147	0.0082600721	0.0067046859	0.0024075947	0.0073653458	0.0031325356	0.0035741336	0.0028138092	0.0078364825	0
1.1753	0.9395553959	0.3183098862	0.0021299632	0.000338452	0.002104806	0.0043005666	0.0019160127	0.0006803017	0.0033647326	0.0052659044	0.0065315969	0.0026786179	0.0025139425	0.0012115756	0.0043973064	0.0070414455	0.0033841583	0.0087990509	0.0032351746	0.0027889042	0.0065002699	0.0020330348	0.0050935056	0.0084380472	0.0046260887	0.0038208592	0
1.1753	0.9395553959	0.3183098862	0.0021299632	0.000338452	0.002104806	0.0043005666	0.0019160127	0.0006803017	0.0033647326	0.0052659044	0.0065315969	0.0026786179	0.0025139425	0.0012115756	0.0043973064	0.0070414455	0.0033841583	0.0087990509	0.0032351746	0.0027889042	0.0065002699	0.0020330348	0.0050935056	0.0084380472	0.0046260887	0.0038208592	0
1.1889	0.9317929676	0.3183098862	0.001632916	0.0030379726	0.0001177916	0.0033994863	0.0046869667	0.0049421899	0.0001719458	0.0024142719	0.0054248756	0.0072419258	0.0062622131	0.0066369421	0.0003270857	0.003586225	0.0008585164	0.0078114607	0.0099880089	0.0086081491	0.003248424	0.007988618	0.0007153215	0.0050722122	0.0010131418	0.0042673229	0
1.1696	0.9395553959	0.3183098862	0.0021299632	0.000338452	0.002104806	0.0043005666	0.0019160127	0.0006803017	0.0033647326	0.0052659044	0.0065315969	0.0026786179	0.0025139425	0.0012115756	0.0043973064	0.0070414455	0.0033841583	0.0087990509	0.0032351746	0.0027889042	0.0065002699	0.0020330348	0.0050935056	0.0084380472	0.0046260887	0.0038208592	0
1.1696	0.9395553959	0.3183098862	0.0021299632	0.000338452	0.002104806	0.0043005666	0.0019160127	0.0006803017	0.0033647326	0.0052659044	0.0065315969	0.0026786179	0.0025139425	0.0012115756	0.0043973064	0.0070414455	0.0033841583	0.0087990509	0.0032351746	0.0027889042	0.0065002699	0.0020330348	0.0050935056	0.0084380472	0.0046260887	0.0038208592	0
1.2683	0.9440004805	0.3183098862	0.0011088925	0.0016723461	0.0011580511	0.0023760455	0.0034972957	0.0027350947	0.0020170019	0.001051561	0.003944382	0.005456273	0.0058801792	0.0037020685	0.0029997794	0.0015207785	0.0004704807	0.0059224602	0.0076012877	0.0080991653	0.0032709982	0.0045040658	0.0041397425	0.0021552755	0.0001697722	0.0036032751	0
1.2514	0.9371014356	0.3183098862	0.0009662646	0.000407345	0.0009036516	0.0019632463	0.0025718318	0.0007532938	0.0013410177	0.0019351022	0.003008066	0.0037862578	0.0048222863	0.0012010796	0.001538877	0.0027605905	0.0087973616	0.0040882368	0.0049289388	0.0068614275	0.0114870542	0.0017716769	0.0015199891	0.0036978886	0.0106823797	0.0017019137	0
1.2567	0.9378331531	0.3183098862	0.0007206941	0.0009368497	0.0025569482	0.0014658466	0.0020763764	0.0013679324	0.0039899679	0.0055571993	0.0022555321	0.003169493	0.0043332541	0.0015131468	0.0049899311	0.0079133902	0.0100614938	0.0031005025	0.0043188433	0.0059809042	0.0048511665	0.0012698102	0.0053584961	0.0103648578	0.0114320058	0.0077534261	0
1.2619	0.9426147265	0.3183098862	0.0015249559	0.0003871009	0.0025417804	0.0032016139	0.0021886715	0.0006579638	0.00432597	0.0020039677	0.0051655059	0.0035010409	0.00471025	0.0009582327	0.0062336727	0.0026979364	0.0018854505	0.0075160507	0.0050167084	0.0065376736	0.005761957	0.0013170769	0.0082904739	0.0032949949	0.0027839134	0.0037043542	0
1.2514	0.9371014356	0.3183098862	0.0009662646	0.000407345	0.0009036516	0.0019632463	0.0025718318	0.0007532938	0.0013410177	0.0019351022	0.003008066	0.0037862578	0.0048222863	0.0012010796	0.001538877	0.0027605905	0.0087973616	0.0040882368	0.0049289388	0.0068614275	0.0114870542	0.0017716769	0.0015199891	0.0036978886	0.0106823797	0.0017019137	0
1.2522	0.9378331531	0.3183098862	0.0007206941	0.0009368497	0.0025569482	0.0014658466	0.0020763764	0.0013679324	0.0039899679	0.0055571993	0.0022555321	0.003169493	0.0043332541	0.0015131468	0.0049899311	0.0079133902	0.0100614938	0.0031005025	0.0043188433	0.0059809042	0.0048511665	0.0012698102	0.0053584961	0.0103648578	0.0114320058	0.0077534261	0
1.1736	0.9253273729	0.3183098862	0.0012042597	0.0010701139	0.0019502089	0.0025395805	0.0026160818	0.0017777153	0.0033216519	0.0020352325	0.0041246451	0.0041934929	0.0033589596	0.0024824695	0.0047928003	0.0027221361	0.0011055314	0.0060471372	0.0060300115	0.0047375084	0.0039112066	0.0031925444	0.0063882632	0.0032686744	0.0019846487	0.0056118717	0
1.1339	0.9294854688	0.3183098862	0.0010946939	0.0017536036	0.0019891165	0.0023101833	0.0035007963	0.0029035344	0.0033467635	0.000965492	0.0037546977	0.0055241935	0.0039249216	0.0040275771	0.0047468891	0.0012623452	0.0024012329	0.0055052842	0.0078132819	0.0054770142	0.0056696511	0.0051190803	0.0061971806	0.0014571063	0.003510891	0.0039349054	0
1.1308	0.9302297485	0.3183098862	0.0008969998	0.000417531	0.0005868214	0.0018360752	0.0018301965	0.0008046534	0.0007540569	0.0024269919	0.0028467952	0.0029075067	0.0047016019	0.001346381	0.0005798746	0.0036330126	0.0069404684	0.0039325283	0.0041652393	0.006799621	0.009618145	0.0020860507	0.000521532	0.0050769994	0.0077982239	0.0076207972	0
1.1132	0.9329961135	0.3183098862	0.0012523551	0.0030431469	0.0001174125	0.0026574717	0.0046865823	0.0049686324	0.0001388703	0.0023924946	0.00435451	0.007227076	0.0062704275	0.0067132975	0.0002124743	0.0035312367	0.0008206176	0.0064518123	0.0099407093	0.0086269183	0.0032443246	0.0081585065	0.0005131458	0.0049484622	0.0008634762	0.0042775496	0
1.1133	0.953888718	0.3183098862	0.0013847105	0.0017569921	0.0019918503	0.002909918	0.0034998249	0.0029212894	0.0033583077	0.0009544214	0.0047001656	0.0055158484	0.0039208238	0.0040805919	0.0047760834	0.0012027746	0.0024016292	0.0068444167	0.00778765	0.0054646303	0.0056826369	0.0052416347	0.006252122	0.0013007678	0.0035367317	0.0039185997	0
1.1233	0.9495448457	0.3183098862	0.0006132454	0.0030329519	0.0009166452	0.0013297374	0.0056107265	0.0049158131	0.0015875755	0.0021988994	0.0022618688	0.0086222451	0.0072762834	0.0065578944	0.0023477347	0.0025689461	0.002094085	0.0035170894	0.0118205984	0.0099262001	0.0020901436	0.0078050671	0.0032308248	0.002421479	0.0028067469	0.0020376674	0
1.1297	0.9539025511	0.3183098862	0.0019374445	0.0010870649	0.0032805635	0.0039733057	0.0027529422	0.0018628509	0.0053622056	0.0029649135	0.0061991626	0.0042935912	0.005441617	0.0027221977	0.0072775428	0.0040695769	0.0020646777	0.008687536	0.0059782685	0.0074430615	0.0060775785	0.0037090839	0.008953724	0.0050797839	0.0031267453	0.0024979288	0
1.1242	0.9486212409	0.3183098862	0.0013983476	0.0010893422	0.0006811659	0.0028321809	0.0024271763	0.0018687082	0.00094245	0.001101064	0.00432068	0.0035143514	0.0037788541	0.002716378	0.0009013199	0.0011944687	0.0056377821	0.0058484597	0.0044691269	0.005701965	0.0133174819	0.0036374822	0.0005435784	0.0009605672	0.0068698717	0.0010056514	0
1.1116	0.9522598857	0.3183098862	0.0010856716	0.0009608314	0.002875653	0.0021960873	0.0032751181	0.0014840413	0.0045258204	0.0019633187	0.0033674205	0.0050020355	0.0059217092	0.001822582	0.005745597	0.0027201229	0.0053511142	0.0046507329	0.006792859	0.0080596707	0.0051885609	0.0018895031	0.0063105127	0.0034569443	0.0062248544	0.0062082309	0
1.1006	0.9121240887	0.3183098862	0.0019155152	0.0004247898	0.0029724492	0.0038239598	0.0014695793	0.0008439415	0.0047105086	0.0033326782	0.0057208725	0.0023073074	0.0039325543	0.0014684387	0.006058428	0.0046648531	0.0073704999	0.0076053782	0.0032424891	0.0053261798	0.0079685327	0.0023797456	0.0068279422	0.0059694609	0.008880162	0.0027765236	0
1.1339	0.9110365212	0.3183098862	0.0023920873	0.0003742767	0.0020344908	0.0048538059	0.0008521129	0.0008609474	0.0032621808	0.0043632003	0.0074347185	0.0010193853	0.0016119152	0.0017230845	0.0042925923	0.0057894002	0.0041236248	0.0101419587	0.0009361799	0.0024376619	0.0067422216	0.0031425695	0.0050403507	0.0068349935	0.0054410429	0.0044161731	0
1.0789	0.9118563626	0.3183098862	0.0013960571	0.000313038	0.0008733189	0.0028451824	0.0020048567	0.000551753	0.0015123709	0.0048943784	0.0043817721	0.0030954735	0.0040157996	0.0008463336	0.0022723756	0.0065851026	0.0028432959	0.0060004787	0.0043047791	0.0058179666	0.0072594044	0.0012389915	0.0032672819	0.0079946573	0.0038624617	0.0047867269	0
1.2573	0.9434989835	0.3183098862	0.0019769152	0.0002946632	0.0010285479	0.0040314388	0.0009024875	0.0001853459	0.0016585716	0.0048728262	0.0062229974	0.0014833118	0.0007693348	0.0004056288	0.0021938792	0.006534452	0.0017923686	0.0085726634	0.0022041896	0.0006256689	0.0058157682	0.0017075086	0.002577	0.007830419	0.0024533953	0.0009172064	0
1.3026	0.928313361	0.3183098862	0.0010160745	0.003023419	0.0018119416	0.0021446575	0.0038940873	0.0048649508	0.0029992197	0.0029321782	0.0034932131	0.0059661042	0.0067547613	0.0064024141	0.0041517928	0.003635318	0.0021334869	0.005153942	0.0081394055	0.0091904492	0.0037941399	0.0074361576	0.0052499927	0.0040969901	0.0027001009	0.0045762374	0
1.3173	0.9271790464	0.3183098862	0.0007178688	0.0023262296	0.0014919023	0.0015587931	0.0036727396	0.0036888148	0.0025129586	0.002839265	0.0026373228	0.0056674327	0.0038250809	0.0047231919	0.0035699435	0.0031429743	0.0013889818	0.0040485036	0.0078064833	0.0052640734	0.0028811668	0.0052145489	0.0046691857	0.0025793178	0.0017440853	0.0093820381	0
1.302	0.928313361	0.3183098862	0.0010160745	0.003023419	0.0018119416	0.0021446575	0.0038940873	0.0048649508	0.0029992197	0.0029321782	0.0034932131	0.0059661042	0.0067547613	0.0064024141	0.0041517928	0.003635318	0.0021334869	0.005153942	0.0081394055	0.0091904492	0.0037941399	0.0074361576	0.0052499927	0.0040969901	0.0027001009	0.0045762374	0
1.2042	0.8922088759	0.3183098862	0.000951836	0.0024277451	0.0011135977	0.001962611	0.0027326709	0.0039820665	0.0020215721	0.0032107189	0.0030719022	0.0044835307	0.0017908676	0.0054276643	0.0031785508	0.0043864389	0.0032323312	0.0042776445	0.0066457398	0.0022154586	0.0112753909	0.0066993511	0.0046788692	0.0054714098	0.0045886074	0.003684743	0
1.2146	0.8883274554	0.3183098862	0.0013466229	0.0010718253	0.0019511849	0.0028305518	0.0026142897	0.0017866411	0.0033236933	0.0020318689	0.0045754913	0.0041829801	0.0033560874	0.0025089567	0.0047965175	0.0027044264	0.0010995148	0.0066726949	0.0060011367	0.0047263826	0.0039130611	0.0032533354	0.0063944353	0.0032224979	0.0019731469	0.0056109856	0
1.1966	0.8937539939	0.3183098862	0.0018238435	0.0018076037	0.0021756434	0.0036564111	0.0021421934	0.0031718037	0.0033906625	0.0030000398	0.0055036614	0.0033443718	0.0066260588	0.0047711803	0.0042208679	0.0042778669	0.0052218891	0.007364547	0.0046871573	0.0091133732	0.0056905422	0.0066899453	0.0044625385	0.0056086134	0.0058978255	0.0019059722	0
1.1776	0.9435975366	0.3183098862	0.001169024	0.0010521787	0.0008942421	0.0023832576	0.0020845071	0.0016821612	0.0016356393	0.0037486412	0.0036684171	0.0032349672	0.0017880045	0.0021917341	0.0026082567	0.0050385129	0.0056442067	0.0050088515	0.0045285644	0.0027875881	0.0049239849	0.0025097088	0.0039264785	0.0061223496	0.0072894162	0.0041041937	0
1.1804	0.9430390908	0.3183098862	0.0012521776	0.0016566789	0.0021320194	0.0025865472	0.0007733041	0.0024094382	0.003522089	0.0050695912	0.0040693481	0.0010253678	0.0010474551	0.0026076746	0.0048580883	0.0068223511	0.0030646219	0.0057332216	0.0011307184	0.0016236374	0.0055555355	0.0019863774	0.0061057304	0.0082240754	0.0040201208	0.0003794603	0
1.2096	0.9362728185	0.3183098862	0.00167631	0.0017758099	0.002605	0.0034156139	0.0019888556	0.0030149345	0.0042049308	0.0021729712	0.0052781705	0.003146436	0.0065569316	0.0043407348	0.0055928666	0.0029724439	0.0030081733	0.0073129976	0.0044554956	0.0089749062	0.0077932613	0.0057924257	0.0066871254	0.0036791988	0.0039504167	0.0027047266	0
1.183	0.9430390908	0.3183098862	0.0012521776	0.0016566789	0.0021320194	0.0025865472	0.0007733041	0.0024094382	0.003522089	0.0050695912	0.0040693481	0.0010253678	0.0010474551	0.0026076746	0.0048580883	0.0068223511	0.0030646219	0.0057332216	0.0011307184	0.0016236374	0.0055555355	0.0019863774	0.0061057304	0.0082240754	0.0040201208	0.0003794603	0
1.1991	0.9382182218	0.3183098862	0.0023197552	0.0010561026	0.0026317729	0.0047069624	0.001258701	0.0019690663	0.0042684572	0.0033848994	0.0072096215	0.0016834108	0.0016061645	0.0032139788	0.005719539	0.004437453	0.0040348086	0.009834647	0.0018950309	0.0022721536	0.0069073519	0.0049533881	0.0068967301	0.0051258302	0.0054494728	0.0047233561	0
1.1701	0.9430390908	0.3183098862	0.0012521776	0.0016566789	0.0021320194	0.0025865472	0.0007733041	0.0024094382	0.003522089	0.0050695912	0.0040693481	0.0010253678	0.0010474551	0.0026076746	0.0048580883	0.0068223511	0.0030646219	0.0057332216	0.0011307184	0.0016236374	0.0055555355	0.0019863774	0.0061057304	0.0082240754	0.0040201208	0.0003794603	0
1.2335	0.937262942	0.3183098862	0.0008340811	0.0023395017	0.0008636779	0.0017758128	0.0046949325	0.0037582377	0.0014411927	0.0016589254	0.0029344572	0.0072411889	0.0077762997	0.0049301085	0.002023044	0.0017336469	0.0033308646	0.004409426	0.00996759	0.0105909545	0.0007910344	0.0056923063	0.0026136013	0.001246883	0.0044841098	0.0036859918	0
1.2744	0.9317360798	0.3183098862	0.0016270656	0.0003097471	0.0008675755	0.0032925502	0.0020007853	0.0005353682	0.0014728234	0.0048837253	0.0050182879	0.0030474935	0.0040511478	0.0008007904	0.0021627722	0.0065810811	0.0028678756	0.0067903732	0.0041645362	0.0059476217	0.007229447	0.001142501	0.0030637923	0.0080125778	0.0038663577	0.0048475675	0
1.2373	0.937262942	0.3183098862	0.0008340811	0.0023395017	0.0008636779	0.0017758128	0.0046949325	0.0037582377	0.0014411927	0.0016589254	0.0029344572	0.0072411889	0.0077762997	0.0049301085	0.002023044	0.0017336469	0.0033308646	0.004409426	0.00996759	0.0105909545	0.0007910344	0.0056923063	0.0026136013	0.001246883	0.0044841098	0.0036859918	0
1.2417	0.9334064407	0.3183098862	0.0017822852	0.001764906	0.0026640276	0.0035789132	0.0036134726	0.0029584452	0.0043694109	0.0021203379	0.0054030161	0.0056402005	0.0046800067	0.004174687	0.0059643027	0.0028723038	0.0035259794	0.0072607176	0.0078834494	0.0065283571	0.0076352879	0.0054157809	0.0074071555	0.0035194638	0.0051133373	0.0044075522	0
1.3005	0.9284973523	0.3183098862	0.0008552953	0.0016406486	0.0014326824	0.0016875698	0.0042192593	0.0025734632	0.0022972936	0.0031318739	0.0025101834	0.0064734381	0.0068803813	0.0032368456	0.0030362423	0.003858374	0.0011346698	0.0034000892	0.0088443202	0.0094367074	0.0026187199	0.003473334	0.0036432965	0.0040124475	0.0010837716	0.0082329611	0
1.1715	0.9129246521	0.3183098862	0.0018982436	0.0003601403	0.0010759804	0.0038316242	0.0011676044	0.0005155933	0.0017003344	0.002111525	0.0058154509	0.0016126205	0.0007942336	0.0005297225	0.0021968207	0.0026088748	0.0050912562	0.0078233273	0.0019643877	0.0016397589	0.0023023561	0.0003216387	0.0025668463	0.0027181938	0.0069001976	0.0056616266	0
1.1766	0.9164071432	0.3183098862	0.0020399402	0.0003570527	0.0017189141	0.0041164206	0.0014133485	0.0005000449	0.0027124244	0.0041700099	0.0062453423	0.0019966274	0.0011919581	0.0004858122	0.0034618759	0.0055013023	0.0049755741	0.0083991882	0.0024933046	0.0010067138	0.0053385851	0.0002268426	0.003843633	0.0064537996	0.0066995109	0.0045841907	0
1.168	0.9129839665	0.3183098862	0.0010408861	0.0009506876	0.0019850836	0.0021690186	0.0050370259	0.0014286868	0.0031285492	0.001434111	0.0034810598	0.007691188	0.0062625187	0.0016485415	0.0039817825	0.0017007318	0.0027749722	0.0050786232	0.0104497242	0.0086049959	0.0042311314	0.0014640407	0.0043939947	0.0018300234	0.0029702819	0.0109598048	0
1.1729	0.9129246521	0.3183098862	0.0018982436	0.0003601403	0.0010759804	0.0038316242	0.0011676044	0.0005155933	0.0017003344	0.002111525	0.0058154509	0.0016126205	0.0007942336	0.0005297225	0.0021968207	0.0026088748	0.0050912562	0.0078233273	0.0019643877	0.0016397589	0.0023023561	0.0003216387	0.0025668463	0.0027181938	0.0069001976	0.0056616266	0
1.1649	0.9164071432	0.3183098862	0.0020399402	0.0003570527	0.0017189141	0.0041164206	0.0014133485	0.0005000449	0.0027124244	0.0041700099	0.0062453423	0.0019966274	0.0011919581	0.0004858122	0.0034618759	0.0055013023	0.0049755741	0.0083991882	0.0024933046	0.0010067138	0.0053385851	0.0002268426	0.003843633	0.0064537996	0.0066995109	0.0045841907	0
1.1681	0.9129246521	0.3183098862	0.0018982436	0.0003601403	0.0010759804	0.0038316242	0.0011676044	0.0005155933	0.0017003344	0.002111525	0.0058154509	0.0016126205	0.0007942336	0.0005297225	0.0021968207	0.0026088748	0.0050912562	0.0078233273	0.0019643877	0.0016397589	0.0023023561	0.0003216387	0.0025668463	0.0027181938	0.0069001976	0.0056616266	0
1.1638	0.9164071432	0.3183098862	0.0020399402	0.0003570527	0.0017189141	0.0041164206	0.0014133485	0.0005000449	0.0027124244	0.0041700099	0.0062453423	0.0019966274	0.0011919581	0.0004858122	0.0034618759	0.0055013023	0.0049755741	0.0083991882	0.0024933046	0.0010067138	0.0053385851	0.0002268426	0.003843633	0.0064537996	0.0066995109	0.0045841907	0
1.185	0.9150384195	0.3183098862	0.0005925312	0.0024295882	0.0023232118	0.0011321931	0.0057018996	0.0039924456	0.0039576768	0.0026434794	0.0015829842	0.0089070494	0.0031764834	0.0054611241	0.0057195339	0.0036489511	0.0018395757	0.0019393903	0.0124806424	0.0045209431	0.006391545	0.0067815643	0.0076551025	0.0046168472	0.0028795219	0.0016532949	0
1.1708	0.9138451441	0.3183098862	0.0009437237	0.0030220026	0.0013409612	0.0019830167	0.0036008584	0.0048592184	0.0021194559	0.0045919709	0.003218937	0.0054917638	0.0061280184	0.006391927	0.0027216321	0.0057349124	0.002958601	0.004751871	0.0074418903	0.0083759146	0.0022066079	0.0074291063	0.0030837751	0.0061447581	0.003332035	0.0076777703	0
1.1663	0.9164071432	0.3183098862	0.0020399402	0.0003570527	0.0017189141	0.0041164206	0.0014133485	0.0005000449	0.0027124244	0.0041700099	0.0062453423	0.0019966274	0.0011919581	0.0004858122	0.0034618759	0.0055013023	0.0049755741	0.0083991882	0.0024933046	0.0010067138	0.0053385851	0.0002268426	0.003843633	0.0064537996	0.0066995109	0.0045841907	0
1.2244	0.9482992357	0.3183098862	0.0020334939	0.0003403447	0.0021063517	0.004110452	0.0019177577	0.0006898115	0.0033746328	0.0052676275	0.0062534012	0.0026904779	0.0025194836	0.0012383539	0.0044268996	0.007050155	0.0033774391	0.0084409902	0.0032649071	0.0027979737	0.0064897838	0.0020906699	0.0051599901	0.0084587263	0.0045852285	0.0037982616	0
1.2145	0.9534590677	0.3183098862	0.0012916765	0.0016504333	0.0021858315	0.0026591208	4.45494544217835E-05	0.0023781427	0.0035890197	0.0032759221	0.0041622434	0.0002545562	0.0016094201	0.0025197558	0.0049088886	0.004266863	0.001517879	0.0058274107	0.0006724807	0.0019229825	0.0027265451	0.0017971104	0.0061085801	0.0048554222	0.0020391566	0.0004127171	0
1.2216	0.9534590677	0.3183098862	0.0012916765	0.0016504333	0.0021858315	0.0026591208	4.45494544218525E-05	0.0023781427	0.0035890197	0.0032759221	0.0041622434	0.0002545562	0.0016094201	0.0025197558	0.0049088886	0.004266863	0.001517879	0.0058274107	0.0006724807	0.0019229825	0.0027265451	0.0017971104	0.0061085801	0.0048554222	0.0020391566	0.0004127171	0
1.1722	0.9508337816	0.3183098862	0.0009285718	0.0036973352	0.0016714291	0.0019115664	0.0003765196	0.0057582327	0.0027766626	0.0043292624	0.0029988971	0.0006197781	0.0014598354	0.0071793637	0.0038664014	0.0057707307	0.0006656522	0.0042275916	0.0009277823	0.0018400322	0.0013161137	0.0076498276	0.004930989	0.0068321692	0.0008972993	0.0044116597	0
1.1804	0.9508337816	0.3183098862	0.0009285718	0.0036973352	0.0016714291	0.0019115664	0.0003765196	0.0057582327	0.0027766626	0.0043292624	0.0029988971	0.0006197781	0.0014598354	0.0071793637	0.0038664014	0.0057707307	0.0006656522	0.0042275916	0.0009277823	0.0018400322	0.0013161137	0.0076498276	0.004930989	0.0068321692	0.0008972993	0.0044116597	0
1.1979	0.9509969297	0.3183098862	0.0012592961	0.0010888523	0.0015794486	0.0025356673	0.0033079455	0.001867652	0.0026221881	0.0015159951	0.0038389592	0.0051153429	0.0069658724	0.0027189317	0.0036715372	0.0019255296	0.0065375885	0.0051607686	0.0070836562	0.0097554061	0.003115594	0.0036572399	0.0047923681	0.0021489909	0.0083160836	0.0029586798	0
1.2435	0.9186681219	0.3183098862	0.0007150207	0.0016515858	0.0004009361	0.0015679719	0.0054909039	0.0026265014	0.0007367039	0.0005568506	0.0026848993	0.0084433626	0.0080327853	0.0033784936	0.0011685794	0.0002063829	0.0040367533	0.0041647872	0.0115840711	0.010958102	0.0025987685	0.0037575863	0.0017206611	0.0007638056	0.0054987825	0.0019576412	0
1.248	0.9242402265	0.3183098862	0.0004571143	0.0050567728	0.0006868922	0.0009589603	0.0011613656	0.0080025516	0.0011491268	0.0028103545	0.0015456483	0.0017054142	0.0025379773	0.0102731512	0.0016167787	0.0036855696	0.0016244478	0.0022463687	0.0022098292	0.0033127214	0.0016072651	0.0115375982	0.0020901227	0.0042272662	0.0021190213	0.0046233889	0
1.2638	0.9361876981	0.3183098862	0.000811273	0.0050965582	0.0006740494	0.0016783401	0.0037774271	0.0082755158	0.0011088096	0.0025203123	0.002667049	0.0057580519	0.0048766447	0.0110731192	0.0015216515	0.0026734393	0.0016250741	0.0038535006	0.0078190412	0.0066391543	0.0038638157	0.0132393155	0.0019052305	0.0022223146	0.0021925677	0.0075949119	0
1.2638	0.9361876981	0.3183098862	0.000811273	0.0050965582	0.0006740494	0.0016783401	0.0037774271	0.0082755158	0.0011088096	0.0025203123	0.002667049	0.0057580519	0.0048766447	0.0110731192	0.0015216515	0.0026734393	0.0016250741	0.0038535006	0.0078190412	0.0066391543	0.0038638157	0.0132393155	0.0019052305	0.0022223146	0.0021925677	0.0075949119	0
1.2557	0.9461997743	0.3183098862	0.0020439824	0.0003856445	0.0030876922	0.0042381733	0.0033036036	0.0006505595	0.0052378708	0.0006795105	0.0067164697	0.0051980031	0.0051080145	0.0009370123	0.0075139677	0.0007606086	0.0013487255	0.0095763476	0.0073165474	0.0070818471	0.0062031266	0.0012703186	0.0099410515	0.0006294606	0.001209565	0.0035302075	0
1.2154	0.9420272919	0.3183098862	0.0006336554	0.0037158666	0.0019538593	0.0013247581	0.0033469328	0.0060151441	0.0031093635	0.0056779267	0.002160051	0.0051051638	0.0056921683	0.0080112592	0.0040321859	0.0072732563	0.0045132316	0.0032556604	0.0069116842	0.0078005261	0.0009507063	0.0095177497	0.0046115204	0.0081422743	0.0052876231	0.0097468132	0
1.2557	0.9461997743	0.3183098862	0.0020439824	0.0003856445	0.0030876922	0.0042381733	0.0033036036	0.0006505595	0.0052378708	0.0006795105	0.0067164697	0.0051980031	0.0051080145	0.0009370123	0.0075139677	0.0007606086	0.0013487255	0.0095763476	0.0073165474	0.0070818471	0.0062031266	0.0012703186	0.0099410515	0.0006294606	0.001209565	0.0035302075	0
1.2451	0.9453751925	0.3183098862	0.0010434398	0.0011328393	0.0044354073	0.0021020431	0.0015470521	0.0020890706	0.0071219705	0.0042364807	0.0031902037	0.0023857966	0.005193424	0.0033444307	0.0093650408	0.0059382761	0.0071605525	0.0043194249	0.0032874661	0.0070357954	0.0073196735	0.0050104909	0.0109214311	0.007609352	0.0082392354	0.0005417796	0
1.2813	0.9353481605	0.3183098862	0.0006908863	0.0017521862	0.0026697284	0.0013998289	0.0036279319	0.0028945511	0.0044226645	0.0021512775	0.0021566082	0.0057178433	0.0046587784	0.0039947235	0.0061307667	0.0029292172	0.0035462973	0.0029979734	0.0080838835	0.006476366	0.0076225166	0.0050278463	0.0077725152	0.0036163705	0.0051218018	0.0042966313	0
1.2631	0.9465207666	0.3183098862	0.00043923	0.0010553283	0.0013261841	0.0009332545	0.0027384605	0.0016983358	0.002255802	0.0032975043	0.001519547	0.0044508978	0.0007254783	0.0022386759	0.0032790959	0.0044765082	0.0015389643	0.0021965165	0.0065297426	0.0009570865	0.0094385519	0.0026144122	0.0044747858	0.0055274318	0.0023732237	0.002595724	0
1.211	0.9420272919	0.3183098862	0.0006336554	0.0037158666	0.0019538593	0.0013247581	0.0033469328	0.0060151441	0.0031093635	0.0056779267	0.002160051	0.0051051638	0.0056921683	0.0080112592	0.0040321859	0.0072732563	0.0045132316	0.0032556604	0.0069116842	0.0078005261	0.0009507063	0.0095177497	0.0046115204	0.0081422743	0.0052876231	0.0097468132	0
1.2842	0.9432675741	0.3183098862	0.0022044914	0.0002991475	0.0010265496	0.0044857097	0.0009010567	0.0002080432	0.0016469133	0.004874397	0.006901658	0.0014879653	0.0007592341	0.00034101	0.0021594838	0.0065384451	0.0017904955	0.0094708947	0.0022228454	0.0005897183	0.0058207608	0.0015663777	0.0025007167	0.0078407177	0.0024673784	0.0009355924	0
1.2286	0.9615197512	0.3183098862	0.0011164495	0.0016484448	0.002188071	0.0023066732	4.10021470875612E-05	0.0023678862	0.0036003513	0.0032758067	0.0036310082	0.0002290169	0.0016188678	0.0024898095	0.0049408521	0.0042713052	0.0015125654	0.0051204115	0.0006034521	0.00194692	0.0027207548	0.0017298105	0.006177535	0.0048669243	0.0020125623	0.0004014842	0
1.2849	0.9452018177	0.3183098862	0.0012787804	0.0016643981	0.0015057453	0.0027120865	0.0038545097	0.0026951038	0.0024592067	0.0008601688	0.004441944	0.0059994261	0.0063629836	0.0035891318	0.0033371165	0.0013566568	0.0027712015	0.006580733	0.0083420855	0.0087278752	0.0039812359	0.0042596924	0.0041138139	0.002121173	0.0036731068	0.0075557052	0
1.2849	0.9452018177	0.3183098862	0.0012787804	0.0016643981	0.0015057453	0.0027120865	0.0038545097	0.0026951038	0.0024592067	0.0008601688	0.004441944	0.0059994261	0.0063629836	0.0035891318	0.0033371165	0.0013566568	0.0027712015	0.006580733	0.0083420855	0.0087278752	0.0039812359	0.0042596924	0.0041138139	0.002121173	0.0036731068	0.0075557052	0
1.2004	0.9362949079	0.3183098862	0.0015309195	0.0011087854	0.0018084737	0.0030953326	0.001435387	0.001967332	0.0028478384	0.003219001	0.0047152559	0.0021548416	0.0065184284	0.002997829	0.003637379	0.0044347962	0.0095142383	0.0063881325	0.0029000905	0.0091263808	0.0064082258	0.0042532156	0.0041148363	0.0055928609	0.0112801257	0.0022051797	0
1.1665	0.9420408393	0.3183098862	0.0002165487	0.0043732322	3.86669447373888E-06	0.0004384004	0.0020587643	0.0068589916	3.66366637767142E-06	0.0019252665	0.0006826847	0.0030478439	0.0017996632	0.0086625562	2.14161074575274E-05	0.0024394007	2.52378250010427E-05	0.0009802257	0.0039922528	0.0023414537	0.0002995958	0.0094492096	5.81702702001209E-05	0.0026011089	6.99791259366115E-05	0.0038710341	0
1.222	0.8820644194	0.3183098862	0.0011908942	0.0023360968	0.0008657878	0.0025100753	0.0046948413	0.003740155	0.0014511189	0.0016432199	0.0040762631	0.0072338341	0.0077674831	0.0048751516	0.0020484391	0.0016344235	0.0033096856	0.00598551	0.009947547	0.0105566718	0.0008131467	0.0055627061	0.002660729	0.0010463318	0.0044194339	0.0036812903	0
1.222	0.8820644194	0.3183098862	0.0011908942	0.0023360968	0.0008657878	0.0025100753	0.0046948413	0.003740155	0.0014511189	0.0016432199	0.0040762631	0.0072338341	0.0077674831	0.0048751516	0.0020484391	0.0016344235	0.0033096856	0.00598551	0.009947547	0.0105566718	0.0008131467	0.0055627061	0.002660729	0.0010463318	0.0044194339	0.0036812903	0
1.2342	0.8809638476	0.3183098862	0.0014856327	0.001061191	0.0021108368	0.0029927269	0.0027102949	0.0017271982	0.003524126	0.0036932819	0.0045241991	0.0040924026	0.0013144314	0.0023176504	0.0049619832	0.0049824628	0.0034819072	0.006044105	0.0055215618	0.0024452808	0.0107963059	0.0027786833	0.0064759674	0.0061144947	0.0045778038	0.0047743424	0
1.2392	0.8809387734	0.3183098862	0.0004051338	0.0017417433	0.0024347643	0.000914805	0.0047912953	0.0028421686	0.0041477544	0.0016128064	0.0016164407	0.0075313052	0.0039799416	0.0038475753	0.0059856849	0.0022573503	0.0007238085	0.0025596079	0.010621256	0.0055754842	0.0061674818	0.0047120893	0.0079767112	0.0028993923	0.0009778469	0.0036246381	0
1.2288	0.8820644194	0.3183098862	0.0011908942	0.0023360968	0.0008657878	0.0025100753	0.0046948413	0.003740155	0.0014511189	0.0016432199	0.0040762631	0.0072338341	0.0077674831	0.0048751516	0.0020484391	0.0016344235	0.0033096856	0.00598551	0.009947547	0.0105566718	0.0008131467	0.0055627061	0.002660729	0.0010463318	0.0044194339	0.0036812903	0
1.1339	0.9381818202	0.3183098862	0.0024247696	0.0010535332	0.0023170896	0.0049175328	0.0007199594	0.0019560102	0.0037447268	0.0030832077	0.0075256421	0.0009182933	0.0025587498	0.0031766035	0.0049805262	0.0040273945	5.19845162432368E-05	0.0102531786	0.0009419051	0.002878052	0.0044209951	0.004871193	0.0059195748	0.0046184696	0.0003072339	8.03778701341864E-05	0
1.1245	0.9355877398	0.3183098862	0.0005751521	0.0030267253	0.0018112703	0.0012651874	0.0039013961	0.0048823222	0.0030152061	0.0029530567	0.0021831542	0.0060145911	0.00675198	0.0064544875	0.0042104196	0.0036968662	0.002185416	0.0034273525	0.0082720553	0.009196332	0.0037860741	0.0075571401	0.0053870527	0.00419154	0.0028412485	0.0045999796	0
1.1248	0.9370843689	0.3183098862	0.0019360931	0.0017634267	0.0015086323	0.0038958927	0.0019376762	0.002947975	0.0025273282	0.0026707792	0.0058851948	0.0028348899	0.0026041819	0.0041332955	0.0036006732	0.0034799385	0.0047930376	0.0078721495	0.0036745908	0.0040803239	0.0125899023	0.0052961556	0.0048339469	0.004068938	0.006039641	0.0028681858	0
1.1248	0.9370843689	0.3183098862	0.0019360931	0.0017634267	0.0015086323	0.0038958927	0.0019376762	0.002947975	0.0025273282	0.0026707792	0.0058851948	0.0028348899	0.0026041819	0.0041332955	0.0036006732	0.0034799385	0.0047930376	0.0078721495	0.0036745908	0.0040803239	0.0125899023	0.0052961556	0.0048339469	0.004068938	0.006039641	0.0028681858	0
1.1703	0.9166770623	0.3183098862	0.0015487543	0.0017592598	0.0019908109	0.0032295123	0.003495808	0.0029327756	0.003344891	0.0009535353	0.0051609278	0.0054997688	0.0039214241	0.004113321	0.0047348609	0.001202503	0.0023861133	0.0074300157	0.0077484056	0.005455403	0.0056821473	0.0053131697	0.0061671753	0.0013016891	0.0034945494	0.0039507425	0
1.177	0.9166770623	0.3183098862	0.0015487543	0.0017592598	0.0019908109	0.0032295123	0.003495808	0.0029327756	0.003344891	0.0009535353	0.0051609278	0.0054997688	0.0039214241	0.004113321	0.0047348609	0.001202503	0.0023861133	0.0074300157	0.0077484056	0.005455403	0.0056821473	0.0053131697	0.0061671753	0.0013016891	0.0034945494	0.0039507425	0
1.1703	0.9166770623	0.3183098862	0.0015487543	0.0017592598	0.0019908109	0.0032295123	0.003495808	0.0029327756	0.003344891	0.0009535353	0.0051609278	0.0054997688	0.0039214241	0.004113321	0.0047348609	0.001202503	0.0023861133	0.0074300157	0.0077484056	0.005455403	0.0056821473	0.0053131697	0.0061671753	0.0013016891	0.0034945494	0.0039507425	0
1.1754	0.9166770623	0.3183098862	0.0015487543	0.0017592598	0.0019908109	0.0032295123	0.003495808	0.0029327756	0.003344891	0.0009535353	0.0051609278	0.0054997688	0.0039214241	0.004113321	0.0047348609	0.001202503	0.0023861133	0.0074300157	0.0077484056	0.005455403	0.0056821473	0.0053131697	0.0061671753	0.0013016891	0.0034945494	0.0039507425	0
1.2085	0.8936160684	0.3183098862	0.0008980632	0.0030102413	0.0012636924	0.0018661439	0.0005513496	0.0046041145	0.0020764103	0.0034861483	0.0029634725	0.0007158486	0.0003092016	0.0055464303	0.0028426911	0.0045789327	0.0010591412	0.0042258351	0.0007579005	0.0002565357	0.0008509227	0.0055244844	0.0035408554	0.0052789173	0.0013163464	0.0036593641	0
1.2085	0.8936160684	0.3183098862	0.0008980632	0.0030102413	0.0012636924	0.0018661439	0.0005513496	0.0046041145	0.0020764103	0.0034861483	0.0029634725	0.0007158486	0.0003092016	0.0055464303	0.0028426911	0.0045789327	0.0010591412	0.0042258351	0.0007579005	0.0002565357	0.0008509227	0.0055244844	0.0035408554	0.0052789173	0.0013163464	0.0036593641	0
1.1969	0.8936160684	0.3183098862	0.0008980632	0.0030102413	0.0012636924	0.0018661439	0.0005513496	0.0046041145	0.0020764103	0.0034861483	0.0029634725	0.0007158486	0.0003092016	0.0055464303	0.0028426911	0.0045789327	0.0010591412	0.0042258351	0.0007579005	0.0002565357	0.0008509227	0.0055244844	0.0035408554	0.0052789173	0.0013163464	0.0036593641	0
1.2312	0.8896223684	0.3183098862	0.0011931996	0.0004476076	0.0038368489	0.0024021568	0.0024299339	0.000956864	0.0061155446	0.0049366209	0.003641228	0.0036769579	0.0051160276	0.0017797453	0.0079373597	0.0069259317	0.0060779331	0.0049210412	0.0049451802	0.0068900963	0.0076474071	0.0030330723	0.0090539627	0.008891275	0.0066580786	0.0023320317	0
1.2157	0.8901203836	0.3183098862	0.001604195	0.001052616	0.0004525989	0.0032604427	0.0017503321	0.001684267	0.0007501288	0.0032886414	0.0050026686	0.0030283913	0.0017268864	0.0021974118	0.001145957	0.0044881528	0.0042323199	0.0068253188	0.0047439305	0.0021571554	0.0093913885	0.0025217143	0.0018156816	0.0055891995	0.0058071785	0.0071424746	0
1.1327	0.8981870676	0.3183098862	0.002489692	0.0003658904	0.002039386	0.0050522455	0.000741608	0.0008187191	0.0032913435	0.0048085828	0.007740131	0.0011365822	0.0020564303	0.0016036529	0.004369051	0.0064663964	0.0042184914	0.0105630378	0.001611082	0.0022980221	0.0053580856	0.002883449	0.0051810384	0.007798367	0.0055131827	0.0021566499	0
1.1021	0.8971580748	0.3183098862	0.0016450477	0.0011039065	0.001459674	0.0033069832	0.0018263261	0.0019435134	0.0023060765	0.0015293962	0.0049958727	0.0028203887	0.0080965045	0.0029334716	0.0029735945	0.0021790957	0.0072746313	0.0067058307	0.0039091287	0.0111478775	0.0033094463	0.0041216	0.003463016	0.0028686658	0.0086776878	0.0014973649	0
1.1484	0.8981870676	0.3183098862	0.002489692	0.0003658904	0.002039386	0.0050522455	0.000741608	0.0008187191	0.0032913435	0.0048085828	0.007740131	0.0011365822	0.0020564303	0.0016036529	0.004369051	0.0064663964	0.0042184914	0.0105630378	0.001611082	0.0022980221	0.0053580856	0.002883449	0.0051810384	0.007798367	0.0055131827	0.0021566499	0
1.111	0.8971580748	0.3183098862	0.0016450477	0.0011039065	0.001459674	0.0033069832	0.0018263261	0.0019435134	0.0023060765	0.0015293962	0.0049958727	0.0028203887	0.0080965045	0.0029334716	0.0029735945	0.0021790957	0.0072746313	0.0067058307	0.0039091287	0.0111478775	0.0033094463	0.0041216	0.003463016	0.0028686658	0.0086776878	0.0014973649	0
1.2845	0.9360654081	0.3183098862	0.0008609905	0.0016420652	0.003447273	0.0018466913	0.0045385068	0.0025827092	0.0055145845	0.0021307109	0.0030739751	0.0069000505	0.0055186755	0.0032716594	0.0072098593	0.0025835359	0.0094158462	0.0046408131	0.0093148289	0.0075819861	0.0019380888	0.0035727035	0.0083388451	0.0025920204	0.0113188238	0.0130173647	0
1.2893	0.9367327938	0.3183098862	0.0015213371	0.0009526755	0.0036258447	0.0030281915	0.001669304	0.0014443511	0.0057614672	0.0033767686	0.004513318	0.0025507118	0.0048838147	0.0017159696	0.0074420313	0.0046700268	0.0065875375	0.0059821401	0.0034480377	0.006561477	0.0051374658	0.0016736893	0.0084298943	0.0058770086	0.0076754816	0.0063780019	0
1.2845	0.9360654081	0.3183098862	0.0008609905	0.0016420652	0.003447273	0.0018466913	0.0045385068	0.0025827092	0.0055145845	0.0021307109	0.0030739751	0.0069000505	0.0055186755	0.0032716594	0.0072098593	0.0025835359	0.0094158462	0.0046408131	0.0093148289	0.0075819861	0.0019380888	0.0035727035	0.0083388451	0.0025920204	0.0113188238	0.0130173647	0
1.2481	0.9312344489	0.3183098862	0.00116541	0.0002514374	0.0012420832	0.002371196	0.0029804873	0.000241889	0.0018043443	0.0032440789	0.003649758	0.0045894482	0.0052287475	2.79116540641391E-05	0.0019324655	0.0046858615	0.0085377102	0.0050165823	0.0063279418	0.0072884919	0.0044208056	0.0006484579	0.0013960586	0.0062434436	0.0096408069	0.0068417465	0
1.2481	0.9312344489	0.3183098862	0.00116541	0.0002514374	0.0012420832	0.002371196	0.0029804873	0.000241889	0.0018043443	0.0032440789	0.003649758	0.0045894482	0.0052287475	2.79116540641391E-05	0.0019324655	0.0046858615	0.0085377102	0.0050165823	0.0063279418	0.0072884919	0.0044208056	0.0006484579	0.0013960586	0.0062434436	0.0096408069	0.0068417465	0
1.2467	0.9312344489	0.3183098862	0.00116541	0.0002514374	0.0012420832	0.002371196	0.0029804873	0.000241889	0.0018043443	0.0032440789	0.003649758	0.0045894482	0.0052287475	2.79116540641466E-05	0.0019324655	0.0046858615	0.0085377102	0.0050165823	0.0063279418	0.0072884919	0.0044208056	0.0006484579	0.0013960586	0.0062434436	0.0096408069	0.0068417465	0
1.2566	0.9125822278	0.3183098862	0.0012885583	0.0030394617	0.0020261298	0.0027156082	0.0040256187	0.0049508549	0.003266127	0.0005843151	0.0044115118	0.0062317106	0.0074665188	0.0066662325	0.0043304906	0.001154654	0.0039946822	0.0064841724	0.0086079693	0.010217943	0.0010910771	0.0080653174	0.0051340829	0.0021494231	0.004933791	0.0064135826	0
1.2391	0.9134718211	0.3183098862	0.0001674598	0.0017447774	0.0013658635	0.0002709012	0.0048095104	0.0028555614	0.0024333914	0.0019252389	0.0002828565	0.0076178778	0.0030065353	0.0038781185	0.0037280286	0.0025321718	0.0007229496	0.0002977112	0.0108532378	0.0042604461	0.0093486619	0.0047598184	0.0053211471	0.0029759715	0.0009761443	0.0045233832	0
1.253	0.9096632563	0.3183098862	0.0010889354	0.0002840335	0.0010135757	0.002214006	0.002064142	0.0004064373	0.001489229	0.0015306051	0.0033960785	0.0029568309	0.003841121	0.0004387025	0.001642148	0.0020023413	0.0073709108	0.0046234692	0.0037036669	0.0054503475	0.011554531	0.0003653176	0.0013235887	0.0024214416	0.0088206262	0.0013035942	0
1.2558	0.9265801631	0.3183098862	0.0021917449	0.0010752104	0.0014268662	0.0044172245	0.0018631191	0.0017979048	0.0023407832	0.0059571175	0.0066929433	0.0028179612	0.0018950953	0.0025177679	0.0032199982	0.0081292389	0.0059219841	0.008998842	0.0038157097	0.0031179422	0.0084796756	0.0032118596	0.0041162341	0.0100914794	0.0076119723	0.0056364287	0
1.2657	0.9223819937	0.3183098862	0.001330332	0.0017582768	0.0026709078	0.0027740364	0.003615928	0.0029270229	0.004408994	0.0021542258	0.0044324908	0.0056704984	0.0046651642	0.0040937526	0.0060772937	0.0029568405	0.0034906213	0.0063780084	0.007962501	0.0064454369	0.0076726903	0.0052616235	0.007641404	0.0036941194	0.0050682598	0.0042546617	0
1.2395	0.9134718211	0.3183098862	0.0001674598	0.0017447774	0.0013658635	0.0002709012	0.0048095104	0.0028555614	0.0024333914	0.0019252389	0.0002828565	0.0076178778	0.0030065353	0.0038781185	0.0037280286	0.0025321718	0.0007229496	0.0002977112	0.0108532378	0.0042604461	0.0093486619	0.0047598184	0.0053211471	0.0029759715	0.0009761443	0.0045233832	0
1.2417	0.9129358005	0.3183098862	0.0020429298	0.002426583	0.0031311505	0.0041438043	0.0010259612	0.0042095103	0.005085041	0.0037808663	0.0063395782	0.0013798319	0.0006122645	0.0062568493	0.0068207311	0.0049872009	0.0030955412	0.0086232569	0.0015608173	0.0002560074	0.0080765591	0.0087010916	0.0082198585	0.0058286105	0.0042335536	0.003498255	0
1.2641	0.9106107387	0.3183098862	0.0003543027	0.0050563797	0.00068705	0.0007562183	0.0011601988	0.0080005497	0.0011475232	0.0028093789	0.0012476057	0.0016978767	0.0025423548	0.0102674018	0.0016109785	0.0036867562	0.0016277581	0.0018581161	0.0021889104	0.0033289428	0.0016126614	0.0115249003	0.0020774221	0.0042332272	0.0021347974	0.0046288734	0
1.2395	0.9134718211	0.3183098862	0.0001674598	0.0017447774	0.0013658635	0.0002709012	0.0048095104	0.0028555614	0.0024333914	0.0019252389	0.0002828565	0.0076178778	0.0030065353	0.0038781185	0.0037280286	0.0025321718	0.0007229496	0.0002977112	0.0108532378	0.0042604461	0.0093486619	0.0047598184	0.0053211471	0.0029759715	0.0009761443	0.0045233832	0
1.2454	0.9358306179	0.3183098862	0.0020294256	0.0010701986	0.0021113289	0.0040874214	0.0027053154	0.0017725231	0.0035194783	0.0036838174	0.0061837546	0.0040554875	0.0013255481	0.0024454894	0.0049449609	0.0049520833	0.0034723575	0.0082887075	0.0054141024	0.0024424853	0.0108021543	0.0030541357	0.0064397758	0.0060387046	0.0045784931	0.0048362851	0
1.229	0.9368357563	0.3183098862	0.001449027	0.0009767313	0.0013583026	0.0030277205	0.003664216	0.001561842	0.0022668693	0.0007084448	0.0048606345	0.0057221157	0.0072952788	0.0020332246	0.0031878034	0.0012251371	0.0032381702	0.0070531581	0.0079897492	0.0099651517	0.0023334273	0.0023201448	0.0041463375	0.0020151866	0.0040262188	0.0065623621	0
1.2383	0.9358306179	0.3183098862	0.0020294256	0.0010701986	0.0021113289	0.0040874214	0.0027053154	0.0017725231	0.0035194783	0.0036838174	0.0061837546	0.0040554875	0.0013255481	0.0024454894	0.0049449609	0.0049520833	0.0034723575	0.0082887075	0.0054141024	0.0024424853	0.0108021543	0.0030541357	0.0064397758	0.0060387046	0.0045784931	0.0048362851	0
1.264	0.9400870187	0.3183098862	0.0003617436	0.0017439064	0.0017438894	0.0006758176	0.004814911	0.0028511661	0.0029910607	0.0031732229	0.0009213043	0.0076103617	0.001785625	0.003865638	0.0043714547	0.0043561021	0.0006025817	0.0011268478	0.0108147993	0.0026353062	0.008133353	0.0047325649	0.0059443545	0.0054622584	0.0009313403	0.0010510801	0
1.2532	0.9243363105	0.3183098862	0.0017849326	0.0016575846	0.0021840442	0.0036450425	5.05626739780631E-05	0.0024144272	0.0035801147	0.0032760447	0.0056388432	0.0002879127	0.0015976105	0.0026234135	0.0048844834	0.0042614124	0.00152479	0.007789499	0.0007616093	0.0018951641	0.0027339112	0.0020244753	0.0060582787	0.0048422482	0.0020736824	0.0004282302	0
1.0407	0.9488136256	0.3183098862	0.0012192998	0.0037312195	0.0013615501	0.0025871673	0.0035986098	0.0060945767	0.0021869974	0.0005748459	0.0042397573	0.0056155324	0.0060872482	0.0082445036	0.0028856021	0.0004778444	0.0034811737	0.0062847842	0.0078316392	0.0083586469	0.0029122651	0.0100469118	0.0034020716	0.0006875774	0.0043952211	0.0053138641	0
1.172	0.9321541601	0.3183098862	0.0018687761	0.0004301965	0.0005807626	0.0037786007	0.0018267107	0.0008686111	0.0007104579	0.0024134843	0.0057614571	0.0028742589	0.0046888336	0.0015278755	0.0004612459	0.0035528244	0.0068904271	0.007830337	0.0040724932	0.0066699898	0.0095362899	0.0024809044	0.0007395803	0.0048523827	0.0075149937	0.0077436611	0
1.2301	0.9243363105	0.3183098862	0.0017849326	0.0016575846	0.0021840442	0.0036450425	5.05626739779519E-05	0.0024144272	0.0035801147	0.0032760447	0.0056388432	0.0002879127	0.0015976105	0.0026234135	0.0048844834	0.0042614124	0.00152479	0.007789499	0.0007616093	0.0018951641	0.0027339112	0.0020244753	0.0060582787	0.0048422482	0.0020736824	0.0004282302	0
1.3037	0.8903729007	0.3183098862	0.0016629644	0.0009747116	0.0014424445	0.0034068428	0.0016806732	0.0012908761	0.0023574863	0.0040918983	0.0052954927	0.0023524474	0.0018926077	0.0010813601	0.0031956101	0.0054337871	0.0034603527	0.0073567882	0.0028382075	0.0028207596	0.0037377246	9.5619885696934E-05	0.0039137732	0.0064027912	0.0045065835	0.0020764614	0
1.3151	0.8903729007	0.3183098862	0.0016629644	0.0009747116	0.0014424445	0.0034068428	0.0016806732	0.0012908761	0.0023574863	0.0040918983	0.0052954927	0.0023524474	0.0018926077	0.0010813601	0.0031956101	0.0054337871	0.0034603527	0.0073567882	0.0028382075	0.0028207596	0.0037377246	9.56198856969223E-05	0.0039137732	0.0064027912	0.0045065835	0.0020764614	0
1.2505	0.93073778	0.3183098862	0.0019026364	0.0010315959	0.0019311033	0.0038480731	0.0023221628	0.0018453196	0.0030805907	0.0048879623	0.0058584577	0.0033152828	0.0012517599	0.0028629856	0.0040038043	0.0065049693	0.0030201706	0.0079126246	0.004125759	0.001027715	0.0091233246	0.0041908298	0.0045771261	0.007734027	0.0042160504	0.0014223282	0
1.1935	0.9452513206	0.3183098862	0.0015866953	0.0003850326	0.0014725716	0.0032206078	0.0027718298	0.0006416847	0.0025429298	0.0046368962	0.0049319789	0.0042572566	0.0053980767	0.0008887055	0.0037647175	0.006267032	0.004402763	0.0067146695	0.0058570849	0.0077011613	0.007587809	0.0011040009	0.0052371671	0.0076676003	0.005741403	0.0066653047	0
1.2141	0.9449087712	0.3183098862	0.0016471534	0.000431694	0.0013690584	0.0033355435	0.0018291754	0.0008761693	0.0021118388	0.0032784624	0.0050968535	0.0028943798	0.0068324123	0.0015493349	0.0026315176	0.0046130603	0.0068777549	0.0069426288	0.0041273548	0.009502729	0.0072150497	0.0025277127	0.0029984929	0.0059758864	0.007568838	0.0058131851	0
1.2646	0.9158438779	0.3183098862	0.0010441584	0.0002426713	0.002763282	0.0021026942	0.0027648421	0.0001974857	0.0043059782	0.0061001561	0.00318812	0.0041752354	0.0043953516	0.0001544987	0.0053625135	0.0086094581	0.0084396389	0.004308752	0.005608521	0.005947401	0.0059635231	0.0009255541	0.0056778664	0.0111484987	0.0093599905	0.0060610803	0
1.2637	0.9251544729	0.3183098862	0.0008875359	0.0009577562	0.0032496652	0.0019183978	0.0054929474	0.0014650832	0.0052388857	0.0007756073	0.0032254886	0.0083969993	0.0079276067	0.0017547222	0.0069428439	0.0008999884	0.0033229199	0.0049175217	0.0114304731	0.0108225798	0.0050763566	0.0017031083	0.0082132022	0.0011072324	0.0039548405	0.0088589226	0
1.2668	0.8545890484	0.3183098862	0.0008213739	0.0036943025	0.0006898697	0.0016871569	0.0014133714	0.005742687	0.001138401	0.0028204681	0.0026394181	0.0020602302	0.0016015407	0.0071343069	0.0015685013	0.0036712811	0.0015779473	0.0037115134	0.002642674	0.0021064783	0.0019015166	0.0075492256	0.001970312	0.0041604131	0.0019982215	0.0042724639	0
1.18	0.8625860047	0.3183098862	0.0015608164	0.0002769086	0.0027601414	0.0031781701	0.0034781288	0.0003654723	0.0043941189	0.0008017034	0.0049103496	0.0053261587	0.0045185789	0.0003025663	0.0057023723	0.001150889	0.0037608423	0.0068129299	0.0072588909	0.0062517235	0.0068305313	0.00001666	0.0065382151	0.0015588814	0.0048533074	0.0019054726	0
1.2624	0.8545890484	0.3183098862	0.0008213739	0.0036943025	0.0006898697	0.0016871569	0.0014133714	0.005742687	0.001138401	0.0028204681	0.0026394181	0.0020602302	0.0016015407	0.0071343069	0.0015685013	0.0036712811	0.0015779473	0.0037115134	0.002642674	0.0021064783	0.0019015166	0.0075492256	0.001970312	0.0041604131	0.0019982215	0.0042724639	0
1.1642	0.8646384339	0.3183098862	0.0014578416	0.0003941833	0.0023115088	0.0029191432	0.0037402491	0.0006885538	0.0038576683	0.0024506844	0.0043852684	0.0058503357	0.0031251678	0.0010242154	0.0054161247	0.0032522529	0.0049502188	0.0058493711	0.0082070162	0.0045863259	0.004933893	0.0014048715	0.0070109242	0.0038723433	0.0065030518	0.0039198389	0
1.1863	0.9327086727	0.3183098862	0.0016091429	0.0017601585	0.0019899441	0.0033439414	0.0034944568	0.0029372477	0.0033378259	0.0009542108	0.0053182833	0.0054947803	0.0039219812	0.0041257438	0.0047142083	0.0012076745	0.002380525	0.0076169173	0.0077367915	0.005453129	0.0056808748	0.0053394678	0.0061254663	0.0013158829	0.0034775702	0.0039636478	0
1.3142	0.8845579611	0.3183098862	0.001131162	0.000984537	0.0011832645	0.0024184018	0.0039196089	0.0016010026	0.002062175	0.0019622508	0.0040036918	0.0060935407	0.0072447072	0.0021433353	0.0030679491	0.0028779026	0.0020124199	0.0059958883	0.0084597215	0.0098963509	0.0024932572	0.0025570365	0.0042331497	0.0039679947	0.0021141342	0.004142085	0
1.2379	0.8870394143	0.3183098862	0.0009813003	0.0030109785	0.001265682	0.0020213518	0.0005533031	0.0046076366	0.0020876173	0.0034871877	0.0031723294	0.0007314651	0.000318019	0.0055556416	0.0028752708	0.004583255	0.0010598897	0.0044697648	0.000801519	0.0002909349	0.0008477519	0.0055425165	0.0036123969	0.0052884817	0.0013151272	0.0036564104	0
1.2397	0.8870394143	0.3183098862	0.0009813003	0.0030109785	0.001265682	0.0020213518	0.0005533031	0.0046076366	0.0020876173	0.0034871877	0.0031723294	0.0007314651	0.000318019	0.0055556416	0.0028752708	0.004583255	0.0010598897	0.0044697648	0.000801519	0.0002909349	0.0008477519	0.0055425165	0.0036123969	0.0052884817	0.0013151272	0.0036564104	0
1.3033	0.8845962484	0.3183098862	0.0015019521	0.0010698267	0.0027799722	0.0031372146	0.0023932867	0.0017764755	0.0047264221	0.0010671633	0.0050256897	0.0038581162	0.0060005876	0.0024798309	0.0068026657	0.001472791	0.0002929181	0.0072548937	0.0055790024	0.0082642401	0.0057396761	0.0031892941	0.0090388944	0.0018887398	0.0008676091	0.0028085617	0
1.2379	0.8870394143	0.3183098862	0.0009813003	0.0030109785	0.001265682	0.0020213518	0.0005533031	0.0046076366	0.0020876173	0.0034871877	0.0031723294	0.0007314651	0.000318019	0.0055556416	0.0028752708	0.004583255	0.0010598897	0.0044697648	0.000801519	0.0002909349	0.0008477519	0.0055425165	0.0036123969	0.0052884817	0.0013151272	0.0036564104	0
1.2397	0.8870394143	0.3183098862	0.0009813003	0.0030109785	0.001265682	0.0020213518	0.0005533031	0.0046076366	0.0020876173	0.0034871877	0.0031723294	0.0007314651	0.000318019	0.0055556416	0.0028752708	0.004583255	0.0010598897	0.0044697648	0.000801519	0.0002909349	0.0008477519	0.0055425165	0.0036123969	0.0052884817	0.0013151272	0.0036564104	0
1.2271	0.9430430838	0.3183098862	0.000777297	0.0016293072	0.002756216	0.0015870028	0.0012375987	0.0025263731	0.0043558616	0.0045673978	0.0024565671	0.0018983286	0.0035289643	0.0031445489	0.0055907687	0.0065647623	0.010951967	0.0034029838	0.0026084434	0.0049687523	0.0061884153	0.003384717	0.0063368617	0.008696016	0.0125223476	0.0074061294	0
1.2056	0.9458714809	0.3183098862	0.0007645733	0.0009497307	0.0037444774	0.0016346513	0.0046722447	0.0014247678	0.0060183704	0.0030775283	0.0027173485	0.0071015137	0.0068790101	0.0016411557	0.0079345814	0.0039028208	0.0080322291	0.0041123831	0.0095845248	0.0094025765	0.0035311854	0.0014582357	0.0093084845	0.0042852766	0.0095484254	0.012891491	0
1.2271	0.9430430838	0.3183098862	0.000777297	0.0016293072	0.002756216	0.0015870028	0.0012375987	0.0025263731	0.0043558616	0.0045673978	0.0024565671	0.0018983286	0.0035289643	0.0031445489	0.0055907687	0.0065647623	0.010951967	0.0034029838	0.0026084434	0.0049687523	0.0061884153	0.003384717	0.0063368617	0.008696016	0.0125223476	0.0074061294	0
1.221	0.9381538442	0.3183098862	0.0008673672	0.0009549272	0.0029619311	0.0017252219	0.0029218911	0.0014542257	0.0046552126	0.0013828755	0.0025826528	0.0044397144	0.0047075023	0.0017379245	0.0058953836	0.0017856261	0.0065338317	0.0034804101	0.0059757643	0.006371923	0.0047535357	0.0017050102	0.0064474088	0.0020081641	0.0074996294	0.0098003273	0
1.2959	0.8871735337	0.3183098862	0.0007743337	0.0024361465	0.0019973955	0.0016659278	0.0043705855	0.0040278746	0.0033182113	0.0012801158	0.0027764178	0.0068447257	0.0036233898	0.0055707045	0.0046191709	0.0017401792	0.0037252891	0.004172256	0.0096039874	0.005027805	0.005898331	0.0070430764	0.0058865566	0.0021371004	0.0052869789	0.0030012084	0
1.2855	0.8874967731	0.3183098862	0.0009035793	0.0017441227	0.0015207372	0.0018616883	0.0018513854	0.0028513899	0.0027126093	0.0020879712	0.0029127447	0.0031862455	0.001954285	0.0038630191	0.0041648929	0.0028580058	0.0016725539	0.0040585551	0.0049609922	0.0025946717	0.0112312362	0.0047191789	0.0059656601	0.0036104266	0.0025623634	0.0056467283	0
1.2951	0.8871735337	0.3183098862	0.0007743337	0.0024361465	0.0019973955	0.0016659278	0.0043705855	0.0040278746	0.0033182113	0.0012801158	0.0027764178	0.0068447257	0.0036233898	0.0055707045	0.0046191709	0.0017401792	0.0037252891	0.004172256	0.0096039874	0.005027805	0.005898331	0.0070430764	0.0058865566	0.0021371004	0.0052869789	0.0030012084	0
1.2959	0.8871735337	0.3183098862	0.0007743337	0.0024361465	0.0019973955	0.0016659278	0.0043705855	0.0040278746	0.0033182113	0.0012801158	0.0027764178	0.0068447257	0.0036233898	0.0055707045	0.0046191709	0.0017401792	0.0037252891	0.004172256	0.0096039874	0.005027805	0.005898331	0.0070430764	0.0058865566	0.0021371004	0.0052869789	0.0030012084	0
1.2932	0.8871735337	0.3183098862	0.0007743337	0.0024361465	0.0019973955	0.0016659278	0.0043705855	0.0040278746	0.0033182113	0.0012801158	0.0027764178	0.0068447257	0.0036233898	0.0055707045	0.0046191709	0.0017401792	0.0037252891	0.004172256	0.0096039874	0.005027805	0.005898331	0.0070430764	0.0058865566	0.0021371004	0.0052869789	0.0030012084	0
1.2746	0.8317620624	0.3183098862	0.000607444	0.0009567336	0.0029632619	0.0013101513	0.002935749	0.0014622932	0.0046797064	0.0013671933	0.0022043076	0.0044845687	0.00470196	0.0017565251	0.0059795697	0.001708516	0.0065705431	0.0033773567	0.0060766096	0.0064149716	0.0048064309	0.0017337727	0.006647973	0.0018187585	0.0076561862	0.0098145935	0
1.3234	0.8273374185	0.3183098862	0.001212909	0.0009594532	0.002875938	0.0025131783	0.0032857625	0.0014758906	0.0045430317	0.0019457671	0.0039874653	0.0050303978	0.0059220887	0.0017945775	0.0058073647	0.0026641081	0.005384759	0.0057141831	0.0068496565	0.0080973984	0.0052243564	0.0018151795	0.0064597529	0.0033515433	0.0063588739	0.0061949676	0
1.3079	0.82467204	0.3183098862	0.0018944954	0.0010677036	0.0021077272	0.0038074468	0.0027047338	0.0017598739	0.0034999854	0.0036845229	0.0057394301	0.004055954	0.0013290749	0.0024094707	0.0048903445	0.0049581149	0.0034811387	0.0076535195	0.005422597	0.002490242	0.0107818779	0.0029757777	0.0063264342	0.0060668372	0.0045336745	0.0048380582	0
1.296	0.8268489019	0.3183098862	0.0002591556	0.0023366406	0.0041385679	0.0006359616	0.0043983993	0.0037493675	0.0066366679	0.0033008302	0.0012408233	0.0066679165	0.0054440681	0.0049277191	0.0087150136	0.0042922643	0.0109898703	0.0021665197	0.008965106	0.0074248357	0.000718836	0.0057495603	0.0101557722	0.0049120166	0.01326853	0.0150759218	0
1.2784	0.8317620624	0.3183098862	0.000607444	0.0009567336	0.0029632619	0.0013101513	0.002935749	0.0014622932	0.0046797064	0.0013671933	0.0022043076	0.0044845687	0.00470196	0.0017565251	0.0059795697	0.001708516	0.0065705431	0.0033773567	0.0060766096	0.0064149716	0.0048064309	0.0017337727	0.006647973	0.0018187585	0.0076561862	0.0098145935	0
1.2369	0.9059903077	0.3183098862	0.0009196029	0.0037052231	0.0030376441	0.0019290902	0.0040196553	0.0059583267	0.0050046035	0.0019865734	0.0031207922	0.0061146804	0.0057040865	0.0078373662	0.0068778414	0.0018959813	0.0013956802	0.0045838936	0.0082703504	0.0077747103	0.0038892745	0.0091042241	0.0086082478	0.000983419	0.0015596999	0.007334704	0
1.2364	0.9059903077	0.3183098862	0.0009196029	0.0037052231	0.0030376441	0.0019290902	0.0040196553	0.0059583267	0.0050046035	0.0019865734	0.0031207922	0.0061146804	0.0057040865	0.0078373662	0.0068778414	0.0018959813	0.0013956802	0.0045838936	0.0082703504	0.0077747103	0.0038892745	0.0091042241	0.0086082478	0.000983419	0.0015596999	0.007334704	0
1.2866	0.9053061134	0.3183098862	8.75318250118322E-05	0.0023158968	0.0046816483	0.0001691371	0.0006584761	0.0036516661	0.0074924	0.008680243	0.0002401711	0.0009713021	0.0047873128	0.0046789277	0.0097984982	0.0122376963	0.0110136719	0.0002990249	0.0012494716	0.0064311638	0.0038796692	0.0052848574	0.0113307374	0.0158397599	0.0125578617	0.0035330652	0
1.1606	0.9304845887	0.3183098862	0.0008003575	0.0016461224	0.0013505362	0.001674904	0.0008130785	0.0023556281	0.0022244183	0.0041547594	0.0026868944	0.0010939169	0.0019401733	0.0024529446	0.003054984	0.0055128052	0.0025819396	0.0038747037	0.0012364583	0.0026702092	0.0027719843	0.0016442619	0.0038185894	0.0064781958	0.0033245136	0.002844615	0
1.1806	0.9291513968	0.3183098862	0.0011804669	0.0004203061	0.0005853611	0.0024023372	0.0018290962	0.0008187094	0.0007424244	0.0024226976	0.0036954785	0.0028969397	0.0046991952	0.0013864207	0.0005460544	0.0036112393	0.0069251878	0.0050655949	0.0041356596	0.0067647991	0.0095921086	0.0021734909	0.0005675684	0.0050167468	0.0077101628	0.0076610628	0
1.1606	0.9304845887	0.3183098862	0.0008003575	0.0016461224	0.0013505362	0.001674904	0.0008130785	0.0023556281	0.0022244183	0.0041547594	0.0026868944	0.0010939169	0.0019401733	0.0024529446	0.003054984	0.0055128052	0.0025819396	0.0038747037	0.0012364583	0.0026702092	0.0027719843	0.0016442619	0.0038185894	0.0064781958	0.0033245136	0.002844615	0
1.2127	0.9261331828	0.3183098862	0.0019696174	0.0003914499	0.0014672796	0.0039719846	0.0027677825	0.0006737412	0.0025081892	0.0046242688	0.0060250355	0.0042166462	0.005427117	0.0009782681	0.0036696838	0.0062618886	0.0044200394	0.0081146669	0.0057432033	0.007807887	0.0075521582	0.0012950873	0.0050582565	0.0076866689	0.0057373565	0.0067347708	0
1.151	0.8955966229	0.3183098862	0.0012173768	0.0030213003	0.0018115484	0.0025334928	0.0038911647	0.0048541935	0.0029895808	0.0029251298	0.0040458646	0.0059480112	0.0067572471	0.0063716255	0.0041197149	0.0036179249	0.0021137997	0.0058431018	0.0080901923	0.0091925658	0.0037957038	0.0073683583	0.0051782043	0.0040726897	0.0026450358	0.0045700029	0
1.1733	0.8901713145	0.3183098862	0.0015681846	0.0004373397	0.0030220262	0.0030970334	0.001734641	0.0009072252	0.0047345744	0.0036644217	0.0045536558	0.0026282739	0.0026809912	0.001647765	0.0059581021	0.0050716659	0.0060308818	0.0059186597	0.0035157859	0.0036083773	0.0062223562	0.0027696403	0.0064345746	0.00638281	0.0066593326	0.0064704236	0
1.1502	0.8955966229	0.3183098862	0.0012173768	0.0030213003	0.0018115484	0.0025334928	0.0038911647	0.0048541935	0.0029895808	0.0029251298	0.0040458646	0.0059480112	0.0067572471	0.0063716255	0.0041197149	0.0036179249	0.0021137997	0.0058431018	0.0080901923	0.0091925658	0.0037957038	0.0073683583	0.0051782043	0.0040726897	0.0026450358	0.0045700029	0
1.1546	0.8955966229	0.3183098862	0.0012173768	0.0030213003	0.0018115484	0.0025334928	0.0038911647	0.0048541935	0.0029895808	0.0029251298	0.0040458646	0.0059480112	0.0067572471	0.0063716255	0.0041197149	0.0036179249	0.0021137997	0.0058431018	0.0080901923	0.0091925658	0.0037957038	0.0073683583	0.0051782043	0.0040726897	0.0026450358	0.0045700029	0
1.1099	0.9491480053	0.3183098862	0.002124285	0.0002982801	0.0013528484	0.0043245858	0.0016900152	0.0002036968	0.0021675434	0.0043882239	0.0066580468	0.0023717494	0.0008044473	0.0003532495	0.0028458689	0.0058687588	0.0025178109	0.0091420376	0.0028920844	0.0013932858	0.0051714125	0.0015929307	0.0033244832	0.0070174251	0.003368371	0.0031645569	0
1.1161	0.9491480053	0.3183098862	0.002124285	0.0002982801	0.0013528484	0.0043245858	0.0016900152	0.0002036968	0.0021675434	0.0043882239	0.0066580468	0.0023717494	0.0008044473	0.0003532495	0.0028458689	0.0058687588	0.0025178109	0.0091420376	0.0028920844	0.0013932858	0.0051714125	0.0015929307	0.0033244832	0.0070174251	0.003368371	0.0031645569	0
1.1008	0.9491480053	0.3183098862	0.002124285	0.0002982801	0.0013528484	0.0043245858	0.0016900152	0.0002036968	0.0021675434	0.0043882239	0.0066580468	0.0023717494	0.0008044473	0.0003532495	0.0028458689	0.0058687588	0.0025178109	0.0091420376	0.0028920844	0.0013932858	0.0051714125	0.0015929307	0.0033244832	0.0070174251	0.003368371	0.0031645569	0
1.1008	0.9491480053	0.3183098862	0.002124285	0.0002982801	0.0013528484	0.0043245858	0.0016900152	0.0002036968	0.0021675434	0.0043882239	0.0066580468	0.0023717494	0.0008044473	0.0003532495	0.0028458689	0.0058687588	0.0025178109	0.0091420376	0.0028920844	0.0013932858	0.0051714125	0.0015929307	0.0033244832	0.0070174251	0.003368371	0.0031645569	0
1.1008	0.9491480053	0.3183098862	0.002124285	0.0002982801	0.0013528484	0.0043245858	0.0016900152	0.0002036968	0.0021675434	0.0043882239	0.0066580468	0.0023717494	0.0008044473	0.0003532495	0.0028458689	0.0058687588	0.0025178109	0.0091420376	0.0028920844	0.0013932858	0.0051714125	0.0015929307	0.0033244832	0.0070174251	0.003368371	0.0031645569	0
1.1448	0.9422304582	0.3183098862	0.0018721892	0.0017622798	0.0015127632	0.0037754273	0.0019400638	0.0029423236	0.0025515986	0.0026733355	0.0057222338	0.0028476757	0.0026023214	0.0041178116	0.003667617	0.003484885	0.0047891248	0.0076862388	0.0037045094	0.0040579548	0.0126145017	0.0052639122	0.0049649943	0.00406559	0.006096306	0.0028237728	0
1.1099	0.9491480053	0.3183098862	0.002124285	0.0002982801	0.0013528484	0.0043245858	0.0016900152	0.0002036968	0.0021675434	0.0043882239	0.0066580468	0.0023717494	0.0008044473	0.0003532495	0.0028458689	0.0058687588	0.0025178109	0.0091420376	0.0028920844	0.0013932858	0.0051714125	0.0015929307	0.0033244832	0.0070174251	0.003368371	0.0031645569	0
1.2915	0.8041305563	0.3183098862	0.0014497446	0.001740201	0.0002457329	0.0029434225	0.0026277758	0.002831636	0.0005170486	0.004164057	0.0045067413	0.0039663214	0.0020137945	0.003807076	0.0010173523	0.0056907975	0.0042494886	0.0061263932	0.0053582423	0.0031713894	0.0065874142	0.0045974414	0.001886906	0.0070933351	0.0055859358	0.0053249746	0
1.3418	0.7985045194	0.3183098862	0.0012945165	0.0003696965	0.001441742	0.0026308099	0.0013044115	0.000564025	0.0024894054	0.0048669111	0.00403225	0.001959619	0.0026555834	0.0006676315	0.0036841436	0.006615634	0.0043329536	0.0054829083	0.0026685942	0.0040801437	0.0067220847	0.0006219313	0.0051205887	0.0081672706	0.0056578925	0.0062106928	0
1.2957	0.8217971127	0.3183098862	0.0014592263	0.0011014899	0.001096594	0.0029601642	0.0008709081	0.0019301162	0.0016475944	0.002340015	0.0045311847	0.0013215559	0.0026590088	0.0028907205	0.001939479	0.0036077673	0.0057103861	0.0061725439	0.0018344885	0.0041547413	0.0101512754	0.0040162415	0.0019882572	0.0051977226	0.0062711806	0.0052034387	0
1.3207	0.8028517844	0.3183098862	0.0009455096	0.0023291503	0.0020219657	0.0018684125	0.0037353947	0.0037083624	0.0032309959	0.0042376332	0.002780606	0.0057210813	0.0064955797	0.0047982761	0.0042248344	0.0053677488	0.0026299695	0.0037552475	0.0077914484	0.0089110342	0.0013357796	0.0054317301	0.0049179236	0.0058822252	0.002851856	0.009705088	0
1.2253	0.9513734555	0.3183098862	0.0016625183	0.0010763047	0.001953376	0.0034706963	0.0026104289	0.0018098	0.0033286191	0.0020255547	0.005555921	0.0041613048	0.0033499946	0.0025768854	0.004806517	0.0026699106	0.0010874828	0.0080165092	0.0059423378	0.0047031022	0.0039171727	0.0034072153	0.0064136602	0.0031321795	0.001952352	0.0056130903	0
1.1783	0.951402293	0.3183098862	0.0014466245	0.00043566	0.0013146125	0.0029357622	0.0012517222	0.0008961494	0.0019494733	0.004166654	0.0045024669	0.0020082739	0.0044631097	0.001605846	0.002232153	0.0060278799	0.0089615198	0.006166188	0.002911797	0.0063305977	0.008012894	0.0026501828	0.0021716671	0.0080514845	0.0100295498	0.0076194783	0
1.2571	0.9382162094	0.3183098862	0.0020618348	0.0017657956	0.0015143861	0.0041596869	0.001939435	0.0029600394	0.0025590783	0.0026716163	0.0063113632	0.0028416588	0.0026062865	0.004167911	0.0036883584	0.0034827467	0.0047826756	0.00849645	0.0036855033	0.0040536938	0.0126178552	0.0053723515	0.0050093631	0.0040598456	0.0060883065	0.0028367445	0
1.2469	0.9345207846	0.3183098862	0.0011220216	0.0023315932	0.0017965904	0.0023217506	0.0009112496	0.0034958218	0.0029520195	0.0035640094	0.0036629148	0.001332394	0.0015502494	0.0040453285	0.0040415079	0.0046990701	0.0009894165	0.0051796248	0.0017498949	0.0019735656	0.0010210021	0.0036867271	0.0050344945	0.0054684027	0.0012869634	0.001683028	0
1.2276	0.9311155012	0.3183098862	0.0010395349	0.0002458323	0.0033479488	0.0021101076	0.0021340772	0.0002131664	0.0053087727	0.00492692	0.0032384034	0.0032285022	0.0051977791	0.0001111106	0.0068250537	0.0069374417	0.007651756	0.0044412645	0.0043370289	0.0070727856	0.0057992474	0.0008340178	0.0076537081	0.0089502707	0.0087288815	0.0032365672	0
1.2358	0.9481309094	0.3183098862	0.0028169443	0.0003136399	0.0010200244	0.0057083064	0.0008972031	0.000281235	0.0016098812	0.0048786313	0.0087286205	0.0015007223	0.0007319391	0.0001332716	0.0020514458	0.0065494113	0.0017855529	0.0118906363	0.002274084	0.0004932445	0.0058342331	0.001114303	0.002263853	0.0078696707	0.0025059878	0.0009853846	0
1.2326	0.9481309094	0.3183098862	0.0028169443	0.0003136399	0.0010200244	0.0057083064	0.0008972031	0.000281235	0.0016098812	0.0048786313	0.0087286205	0.0015007223	0.0007319391	0.0001332716	0.0020514458	0.0065494113	0.0017855529	0.0118906363	0.002274084	0.0004932445	0.0058342331	0.001114303	0.002263853	0.0078696707	0.0025059878	0.0009853846	0
1.3157	0.9479244752	0.3183098862	0.0014993126	0.0004045927	0.0005647777	0.003036185	0.0019956178	0.0007393814	0.0008203654	0.0017896139	0.0046323942	0.0029543041	0.0037578947	0.00116158	0.0009982692	0.0022069898	0.0069678093	0.0062763363	0.0038881428	0.0055258852	0.0128316343	0.0016858537	0.0014454466	0.0023353432	0.0084809031	0.0013911012	0
1.2349	0.9481309094	0.3183098862	0.0028169443	0.0003136399	0.0010200244	0.0057083064	0.0008972031	0.000281235	0.0016098812	0.0048786313	0.0087286205	0.0015007223	0.0007319391	0.0001332716	0.0020514458	0.0065494113	0.0017855529	0.0118906363	0.002274084	0.0004932445	0.0058342331	0.001114303	0.002263853	0.0078696707	0.0025059878	0.0009853846	0
1.2349	0.9481309094	0.3183098862	0.0028169443	0.0003136399	0.0010200244	0.0057083064	0.0008972031	0.000281235	0.0016098812	0.0048786313	0.0087286205	0.0015007223	0.0007319391	0.0001332716	0.0020514458	0.0065494113	0.0017855529	0.0118906363	0.002274084	0.0004932445	0.0058342331	0.001114303	0.002263853	0.0078696707	0.0025059878	0.0009853846	0
1.3145	0.9462844471	0.3183098862	0.0009221324	0.0003658067	0.0014420884	0.0018859702	0.0013070379	0.0005443356	0.0024936314	0.0048707092	0.0029144432	0.0019887298	0.0026454861	0.0006116458	0.0036967112	0.0066229548	0.0043391828	0.0039903343	0.0027557446	0.0040606035	0.0067314065	0.0005001548	0.0051449333	0.0081803755	0.0056891181	0.0061778189	0
1.3082	0.9480989134	0.3183098862	0.0011127968	0.0002820817	0.0010345791	0.0023043874	0.0009082171	0.0001213115	0.0016955219	0.0048665408	0.003638878	0.0014652485	0.0008098074	0.0005893194	0.0023048014	0.0065189611	0.0018000513	0.0051484854	0.0021323441	0.0007711676	0.0057958159	0.0021122874	0.0028266502	0.0077919992	0.0023993879	0.000844529	0
1.2006	0.9382915088	0.3183098862	0.0011254502	0.0010724319	0.0010254974	0.0022964371	0.0034142411	0.0017848558	0.0017271716	0.0047957285	0.0035451846	0.0053115752	0.0068607337	0.0024845941	0.0024846274	0.0064943821	0.002023219	0.0048734309	0.0074099089	0.0095936147	0.0059637778	0.0031495881	0.0033816562	0.0079658475	0.0030137578	0.005940115	0
1.2076	0.9331386736	0.3183098862	0.0006138729	0.0030309182	0.0011727819	0.0013381996	0.005470922	0.0049057116	0.0019342791	0.0028802441	0.0022888282	0.008394685	0.0072602679	0.006529908	0.0026705845	0.0035636065	0.0017415898	0.0035731243	0.0114898587	0.0099236676	0.0030159111	0.0077460054	0.0033877376	0.0037921522	0.0026394046	0.0031304861	0
1.1036	0.9495055023	0.3183098862	0.0016618101	0.0017587763	0.0015079222	0.0033410865	0.0019395315	0.0029245666	0.0025258455	0.0026748445	0.0050377832	0.0028500564	0.0025959192	0.00406725	0.0035959158	0.0034859356	0.0048048798	0.0067150661	0.003719909	0.0040842476	0.0125894571	0.0051538353	0.0048177615	0.0040828354	0.0060709649	0.0028347217	0
1.1254	0.9484282807	0.3183098862	0.0012745036	0.0002597828	0.0036083091	0.0025142748	0.0015972268	0.0002813748	0.0057327728	0.0044075683	0.0036915494	0.0024829616	0.0040577415	7.3496552549982E-05	0.0074009005	0.0061502545	0.0059468564	0.0047920848	0.0034481149	0.0055002154	0.0045354908	0.0004561176	0.0083698356	0.0078409266	0.0066718752	0.004510235	0
1.0886	0.9497605858	0.3183098862	0.0022081172	0.0002999916	0.0013524803	0.0044918251	0.0016898024	0.0002123447	0.0021653523	0.0043895775	0.0069077849	0.0023750705	0.0008078272	0.0003286851	0.0028393128	0.0058742631	0.0025188461	0.0094727505	0.0029031858	0.0014091073	0.0051751651	0.0015394115	0.0033098752	0.0070314289	0.003380616	0.0031727264	0
1.1043	0.9497605858	0.3183098862	0.0022081172	0.0002999916	0.0013524803	0.0044918251	0.0016898024	0.0002123447	0.0021653523	0.0043895775	0.0069077849	0.0023750705	0.0008078272	0.0003286851	0.0028393128	0.0058742631	0.0025188461	0.0094727505	0.0029031858	0.0014091073	0.0051751651	0.0015394115	0.0033098752	0.0070314289	0.003380616	0.0031727264	0
1.0886	0.9497605858	0.3183098862	0.0022081172	0.0002999916	0.0013524803	0.0044918251	0.0016898024	0.0002123447	0.0021653523	0.0043895775	0.0069077849	0.0023750705	0.0008078272	0.0003286851	0.0028393128	0.0058742631	0.0025188461	0.0094727505	0.0029031858	0.0014091073	0.0051751651	0.0015394115	0.0033098752	0.0070314289	0.003380616	0.0031727264	0
1.2656	0.9387987914	0.3183098862	0.0023689797	0.0003383199	0.0017998988	0.0047918271	0.0013600456	0.0006798469	0.0028927902	0.0019571626	0.0073036986	0.0024304916	0.0022881911	0.0012111229	0.0038398994	0.002514431	0.0062797155	0.0098993627	0.0039286473	0.0033250027	0.0041837846	0.0020342727	0.0046179905	0.0028489614	0.0083307708	0.0103245543	0
1.2711	0.9387987914	0.3183098862	0.0023689797	0.0003383199	0.0017998988	0.0047918271	0.0013600456	0.0006798469	0.0028927902	0.0019571626	0.0073036986	0.0024304916	0.0022881911	0.0012111229	0.0038398994	0.002514431	0.0062797155	0.0098993627	0.0039286473	0.0033250027	0.0041837846	0.0020342727	0.0046179905	0.0028489614	0.0083307708	0.0103245543	0
1.2656	0.9387987914	0.3183098862	0.0023689797	0.0003383199	0.0017998988	0.0047918271	0.0013600456	0.0006798469	0.0028927902	0.0019571626	0.0073036986	0.0024304916	0.0022881911	0.0012111229	0.0038398994	0.002514431	0.0062797155	0.0098993627	0.0039286473	0.0033250027	0.0041837846	0.0020342727	0.0046179905	0.0028489614	0.0083307708	0.0103245543	0
1.1885	0.9505660141	0.3183098862	0.0028119403	0.0003292679	0.003286538	0.0056890772	0.0011865511	0.0003597642	0.0053339748	0.004047851	0.0086761262	0.0021271762	0.0014496199	8.79609357122618E-05	0.0071664989	0.0053189272	0.0024392335	0.011774391	0.0034510236	0.0016271065	0.0048065238	0.0006375706	0.0087010981	0.0061837998	0.0033851128	0.0037309065	0
1.1846	0.9505660141	0.3183098862	0.0028119403	0.0003292679	0.003286538	0.0056890772	0.0011865511	0.0003597642	0.0053339748	0.004047851	0.0086761262	0.0021271762	0.0014496199	8.79609357122968E-05	0.0071664989	0.0053189272	0.0024392335	0.011774391	0.0034510236	0.0016271065	0.0048065238	0.0006375706	0.0087010981	0.0061837998	0.0033851128	0.0037309065	0
1.2805	0.9037499006	0.3183098862	0.0012986639	0.0030321719	0.0012860004	0.0027212822	0.0044261523	0.0049124896	0.0020790897	0.0016955095	0.0043859247	0.0068269137	0.0069413964	0.0065509798	0.0027776299	0.0019729963	0.0020339366	0.0063924428	0.0093935968	0.0095270427	0.0046005053	0.0077969327	0.0033563372	0.0019673142	0.0026190403	0.0066868563	0
1.098	0.9373234859	0.3183098862	0.0016808016	0.0017859248	0.0021655025	0.0033550305	0.0026177639	0.0030636943	0.0034901883	0.0014460404	0.0050158081	0.0041328404	0.0059333725	0.0044697773	0.0046404485	0.0020926795	0.0051855858	0.0066529796	0.0058757557	0.0081593349	0.0076401295	0.0060482069	0.0055841092	0.0027933321	0.006084082	0.0034207959	0
1.0958	0.9373234859	0.3183098862	0.0016808016	0.0017859248	0.0021655025	0.0033550305	0.0026177639	0.0030636943	0.0034901883	0.0014460404	0.0050158081	0.0041328404	0.0059333725	0.0044697773	0.0046404485	0.0020926795	0.0051855858	0.0066529796	0.0058757557	0.0081593349	0.0076401295	0.0060482069	0.0055841092	0.0027933321	0.006084082	0.0034207959	0
1.1259	0.9347279371	0.3183098862	0.0009101107	0.0017538402	0.0026687985	0.0018711071	0.0036222802	0.0029033775	0.0044085956	0.0021472305	0.0029351372	0.0056922065	0.0046638656	0.004021645	0.0060842095	0.0029269813	0.0035273382	0.0041449489	0.0080174551	0.0064751869	0.0076386361	0.0050912888	0.0076662444	0.0036167717	0.0051036548	0.0043018874	0
1.284	0.946834774	0.3183098862	0.00132482	0.0023339316	0.001797625	0.0027243094	0.0009178904	0.0035075991	0.0029614415	0.003559768	0.0042606635	0.0013383781	0.0015696522	0.0040786471	0.0040705721	0.0046943961	0.0009841084	0.0059687978	0.0017505259	0.0020313669	0.0010262296	0.0037590315	0.0050985099	0.0054649896	0.0012796595	0.0016824803	0
1.2559	0.951654026	0.3183098862	0.0008447247	0.0030098032	0.0012665984	0.001724231	0.0005567356	0.0046013226	0.0020943073	0.0034890644	0.0026739502	0.0007592724	0.000332257	0.0055362144	0.0028957902	0.0045909645	0.0010614135	0.0037250947	0.0008790718	0.0003400102	0.0008420169	0.00549627	0.0036584536	0.0053054434	0.0013137933	0.0036512574	0
1.272	0.9459748102	0.3183098862	0.0012439199	0.0004129669	0.0022766673	0.0025166587	0.0029486596	0.00078572	0.0035566897	0.001882501	0.0038534032	0.0045481601	0.0055220268	0.0013091571	0.0044561787	0.0026436648	0.0043769754	0.0052953985	0.0062614348	0.0076046437	0.0083538463	0.0020490136	0.0047903233	0.0034116376	0.0052836951	0.0033953443	0
1.1767	0.9539948961	0.3183098862	0.0013661369	0.0031396148	0.000300599	0.00275532	0.0002269	0.0052573608	0.0006520569	0.0009423328	0.0041729473	0.0002594208	0.0044554451	0.0073994496	0.0012904467	0.001369053	0.004721883	0.0055873494	0.0005140188	0.0066874922	0.0129674405	0.0095518102	0.0023956582	0.0020621303	0.0055671576	0.0038285417	0
1.1868	0.9533556454	0.3183098862	0.0011500706	0.0030127138	0.0023828768	0.002360458	0.0044969808	0.0048102753	0.0039122058	0.0008411834	0.0037002753	0.0068365076	0.0061114103	0.0062446121	0.005346325	0.0003507654	0.0005331752	0.0052472516	0.0092420575	0.0083145251	0.0056720105	0.0070850581	0.0066363207	0.0012179889	0.0008885632	0.0053049327	0
1.2489	0.8659309859	0.3183098862	0.0006229944	0.0017427989	0.0024351342	0.0013534147	0.0047878498	0.0028477923	0.0041413255	0.0016082153	0.0022825391	0.0075154946	0.003980634	0.0038646917	0.0059617322	0.002242323	0.0007297199	0.003464857	0.0105797944	0.0055787814	0.0061673218	0.0047523274	0.0079200759	0.0028629214	0.000989201	0.0036438333	0
1.2342	0.8676341738	0.3183098862	0.0006494364	0.002431901	0.0019140722	0.0013967639	0.0038736487	0.0040061152	0.0032755591	0.0004781445	0.0023295382	0.0061241851	0.0050566854	0.0055076964	0.0047575921	0.0006383858	0.0013364462	0.0035053135	0.008688526	0.0070200823	0.0058222988	0.0069027551	0.00639188	0.0007624881	0.002297214	0.0030541871	0
1.2485	0.8673063242	0.3183098862	0.0011376649	0.0002731866	0.0029388951	0.0022745353	0.0023606007	0.0003478159	0.004644307	0.002741301	0.0034199866	0.0036370673	0.0045868646	0.0002570858	0.0059396977	0.0038215403	0.005852667	0.0045986283	0.0049908563	0.0062954102	0.006979209	6.97402040885743E-05	0.006612709	0.0048702566	0.0070170327	0.0044645893	0
1.2331	0.8673063242	0.3183098862	0.0011376649	0.0002731866	0.0029388951	0.0022745353	0.0023606007	0.0003478159	0.004644307	0.002741301	0.0034199866	0.0036370673	0.0045868646	0.0002570858	0.0059396977	0.0038215403	0.005852667	0.0045986283	0.0049908563	0.0062954102	0.006979209	6.97402040886448E-05	0.006612709	0.0048702566	0.0070170327	0.0044645893	0
1.2476	0.8673063242	0.3183098862	0.0011376649	0.0002731866	0.0029388951	0.0022745353	0.0023606007	0.0003478159	0.004644307	0.002741301	0.0034199866	0.0036370673	0.0045868646	0.0002570858	0.0059396977	0.0038215403	0.005852667	0.0045986283	0.0049908563	0.0062954102	0.006979209	6.97402040888973E-05	0.006612709	0.0048702566	0.0070170327	0.0044645893	0
1.2485	0.8673063242	0.3183098862	0.0011376649	0.0002731866	0.0029388951	0.0022745353	0.0023606007	0.0003478159	0.004644307	0.002741301	0.0034199866	0.0036370673	0.0045868646	0.0002570858	0.0059396977	0.0038215403	0.005852667	0.0045986283	0.0049908563	0.0062954102	0.006979209	6.97402040885743E-05	0.006612709	0.0048702566	0.0070170327	0.0044645893	0
1.2392	0.8526205565	0.3183098862	0.0010983245	0.0023296943	0.0007545786	0.002318884	0.0042470865	0.0037078905	0.0012039391	0.0034435501	0.0037770018	0.006481693	0.0062326318	0.0047838127	0.0015874588	0.0041220622	0.0015367216	0.0055702183	0.0088012198	0.0085166869	0.0040466304	0.005364373	0.0019283972	0.004075231	0.0016670209	0.0061226272	0
1.2417	0.8526205565	0.3183098862	0.0010983245	0.0023296943	0.0007545786	0.002318884	0.0042470865	0.0037078905	0.0012039391	0.0034435501	0.0037770018	0.006481693	0.0062326318	0.0047838127	0.0015874588	0.0041220622	0.0015367216	0.0055702183	0.0088012198	0.0085166869	0.0040466304	0.005364373	0.0019283972	0.004075231	0.0016670209	0.0061226272	0
1.2347	0.8526205565	0.3183098862	0.0010983245	0.0023296943	0.0007545786	0.002318884	0.0042470865	0.0037078905	0.0012039391	0.0034435501	0.0037770018	0.006481693	0.0062326318	0.0047838127	0.0015874588	0.0041220622	0.0015367216	0.0055702183	0.0088012198	0.0085166869	0.0040466304	0.005364373	0.0019283972	0.004075231	0.0016670209	0.0061226272	0
1.246	0.8530590009	0.3183098862	0.0008419229	0.0023341458	0.0019754963	0.001755703	0.0002960879	0.0035081887	0.0032759054	0.0049373238	0.0028041542	0.0004529938	0.0006515588	0.0040783981	0.0045471206	0.0066198924	0.0030195147	0.0040281929	0.0006586997	0.0009405586	0.0043972796	0.0037535773	0.0057698033	0.0079209718	0.0039154741	0.001745629	0
1.2417	0.8526205565	0.3183098862	0.0010983245	0.0023296943	0.0007545786	0.002318884	0.0042470865	0.0037078905	0.0012039391	0.0034435501	0.0037770018	0.006481693	0.0062326318	0.0047838127	0.0015874588	0.0041220622	0.0015367216	0.0055702183	0.0088012198	0.0085166869	0.0040466304	0.005364373	0.0019283972	0.004075231	0.0016670209	0.0061226272	0
1.2392	0.8526205565	0.3183098862	0.0010983245	0.0023296943	0.0007545786	0.002318884	0.0042470865	0.0037078905	0.0012039391	0.0034435501	0.0037770018	0.006481693	0.0062326318	0.0047838127	0.0015874588	0.0041220622	0.0015367216	0.0055702183	0.0088012198	0.0085166869	0.0040466304	0.005364373	0.0019283972	0.004075231	0.0016670209	0.0061226272	0
1.2347	0.8526205565	0.3183098862	0.0010983245	0.0023296943	0.0007545786	0.002318884	0.0042470865	0.0037078905	0.0012039391	0.0034435501	0.0037770018	0.006481693	0.0062326318	0.0047838127	0.0015874588	0.0041220622	0.0015367216	0.0055702183	0.0088012198	0.0085166869	0.0040466304	0.005364373	0.0019283972	0.004075231	0.0016670209	0.0061226272	0
1.1702	0.9346150268	0.3183098862	0.0014982364	0.0017951128	0.0013401403	0.0030376182	0.0013279076	0.0031079682	0.0020819225	0.0034556408	0.004647094	0.0020632682	0.0047967046	0.0045869611	0.0026215538	0.0050455908	0.0071429055	0.0063299595	0.0028934649	0.006883324	0.0083484385	0.0062809186	0.0030062478	0.0068372978	0.0080796152	0.0058370309	0
1.1399	0.9367822824	0.3183098862	0.0008652928	0.0030365911	0.0012869028	0.0018771159	0.0044305686	0.0049352702	0.002102248	0.0017155353	0.0031697439	0.0068538241	0.0069433181	0.0066175375	0.0028554061	0.0020492465	0.0019900355	0.004849548	0.0094649013	0.0095160734	0.0045857948	0.0079470399	0.0035295387	0.0021071453	0.0024419978	0.0067243998	0
1.1811	0.9350664444	0.3183098862	0.0013015592	0.000433734	0.0030221359	0.0025672277	0.0017397772	0.0008894373	0.0047389996	0.0036621846	0.0037693522	0.0026425232	0.0026774241	0.0015989565	0.00597397	0.0050607978	0.0060385096	0.0048968846	0.0035454325	0.0036172957	0.0062430635	0.0026678396	0.0064733018	0.006355922	0.006706614	0.0064819127	0
1.1391	0.9324787353	0.3183098862	0.0015517001	0.0017612833	0.0026659306	0.0031675263	0.0036110357	0.0029414513	0.0043757725	0.0021342376	0.0049073514	0.0056383704	0.0046760176	0.0041316478	0.0059801704	0.0029115099	0.0034963668	0.0068158425	0.0078786488	0.0064866219	0.007663523	0.0053358336	0.0074382533	0.0036014101	0.0050758789	0.0043370953	0
1.1702	0.9346150268	0.3183098862	0.0014982364	0.0017951128	0.0013401403	0.0030376182	0.0013279076	0.0031079682	0.0020819225	0.0034556408	0.004647094	0.0020632682	0.0047967046	0.0045869611	0.0026215538	0.0050455908	0.0071429055	0.0063299595	0.0028934649	0.006883324	0.0083484385	0.0062809186	0.0030062478	0.0068372978	0.0080796152	0.0058370309	0
1.1399	0.9367822824	0.3183098862	0.0008652928	0.0030365911	0.0012869028	0.0018771159	0.0044305686	0.0049352702	0.002102248	0.0017155353	0.0031697439	0.0068538241	0.0069433181	0.0066175375	0.0028554061	0.0020492465	0.0019900355	0.004849548	0.0094649013	0.0095160734	0.0045857948	0.0079470399	0.0035295387	0.0021071453	0.0024419978	0.0067243998	0
1.206	0.8933499961	0.3183098862	0.0003693846	0.0002658597	0.002834577	0.0007653385	0.0038480871	0.0003087127	0.0044739765	0.0021914593	0.0012566225	0.0058423092	0.0049732225	0.0001375006	0.0057153013	0.0028564416	0.0079879669	0.0019549463	0.0078674071	0.0067858747	0.0049380389	0.000353628	0.0063684395	0.0032709426	0.0094577916	0.0089666685	0
1.1943	0.9526349454	0.3183098862	0.0016022125	0.0003407891	0.0015727199	0.0032522828	0.0011909806	0.0006919655	0.0024833786	0.0031368175	0.0049780635	0.001912087	0.0013177529	0.0012442059	0.0031879249	0.0042528936	0.0032442263	0.0067649872	0.0028414322	0.0020486879	0.0040687467	0.0021031636	0.0036146256	0.0052532027	0.0045297546	0.0081388524	0
1.1819	0.9526605631	0.3183098862	0.0009417259	0.0010595934	0.0024719975	0.0019978912	0.0039621046	0.0017235248	0.0042074177	0.0016780613	0.0032696564	0.0062550974	0.0039249287	0.0023243981	0.0060623961	0.0023057207	0.0023031697	0.0048250915	0.0088583646	0.0054920928	0.0043841916	0.0028371157	0.0080596325	0.0028812367	0.0027107326	0.0036460176	0
1.1798	0.9526605631	0.3183098862	0.0009417259	0.0010595934	0.0024719975	0.0019978912	0.0039621046	0.0017235248	0.0042074177	0.0016780613	0.0032696564	0.0062550974	0.0039249287	0.0023243981	0.0060623961	0.0023057207	0.0023031697	0.0048250915	0.0088583646	0.0054920928	0.0043841916	0.0028371157	0.0080596325	0.0028812367	0.0027107326	0.0036460176	0
1.1782	0.9526605631	0.3183098862	0.0009417259	0.0010595934	0.0024719975	0.0019978912	0.0039621046	0.0017235248	0.0042074177	0.0016780613	0.0032696564	0.0062550974	0.0039249287	0.0023243981	0.0060623961	0.0023057207	0.0023031697	0.0048250915	0.0088583646	0.0054920928	0.0043841916	0.0028371157	0.0080596325	0.0028812367	0.0027107326	0.0036460176	0
1.1798	0.9526605631	0.3183098862	0.0009417259	0.0010595934	0.0024719975	0.0019978912	0.0039621046	0.0017235248	0.0042074177	0.0016780613	0.0032696564	0.0062550974	0.0039249287	0.0023243981	0.0060623961	0.0023057207	0.0023031697	0.0048250915	0.0088583646	0.0054920928	0.0043841916	0.0028371157	0.0080596325	0.0028812367	0.0027107326	0.0036460176	0
1.1192	0.9374214014	0.3183098862	8.38983583546912E-05	0.0043730444	3.7626383302702E-06	0.000198285	0.0020587628	0.0068580864	0.000002846	0.0019242545	0.0003831037	0.0030467021	0.0017985304	0.0086601585	2.32421919930511E-05	0.0024346424	2.61384133653183E-05	0.0006740183	0.0039887988	0.0023380343	0.0002995706	0.0094444417	6.41056701661715E-05	0.0025893483	7.21449280299402E-05	0.0038712982	0
1.1413	0.9374144567	0.3183098862	0.0016204829	0.0011194038	0.0007265263	0.0032826012	0.0021452161	0.0020206553	0.001059011	0.0031865297	0.0050193026	0.0033643587	0.0058148949	0.0031479199	0.0013112956	0.0046688827	0.0074720731	0.0068453367	0.0047480618	0.0081742433	0.0093555472	0.004576357	0.0019549917	0.0063327737	0.0081823819	0.0089780121	0
1.1343	0.9374144567	0.3183098862	0.0016204829	0.0011194038	0.0007265263	0.0032826012	0.0021452161	0.0020206553	0.001059011	0.0031865297	0.0050193026	0.0033643587	0.0058148949	0.0031479199	0.0013112956	0.0046688827	0.0074720731	0.0068453367	0.0047480618	0.0081742433	0.0093555472	0.004576357	0.0019549917	0.0063327737	0.0081823819	0.0089780121	0
1.1353	0.9374144567	0.3183098862	0.0016204829	0.0011194038	0.0007265263	0.0032826012	0.0021452161	0.0020206553	0.001059011	0.0031865297	0.0050193026	0.0033643587	0.0058148949	0.0031479199	0.0013112956	0.0046688827	0.0074720731	0.0068453367	0.0047480618	0.0081742433	0.0093555472	0.004576357	0.0019549917	0.0063327737	0.0081823819	0.0089780121	0
1.1365	0.9376855975	0.3183098862	0.0012149254	0.0017542805	0.0003783017	0.0024425491	0.0035117747	0.0029032333	0.0006849043	0.0033945071	0.0036932222	0.0055557182	0.002940285	0.0040120423	0.0011526248	0.0045350447	0.0025255046	0.0049672119	0.0078991448	0.00430066	0.0077298131	0.005047199	0.0019316094	0.0054527941	0.0034990584	0.0032658891	0
1.1324	0.9374144567	0.3183098862	0.0016204829	0.0011194038	0.0007265263	0.0032826012	0.0021452161	0.0020206553	0.001059011	0.0031865297	0.0050193026	0.0033643587	0.0058148949	0.0031479199	0.0013112956	0.0046688827	0.0074720731	0.0068453367	0.0047480618	0.0081742433	0.0093555472	0.004576357	0.0019549917	0.0063327737	0.0081823819	0.0089780121	0
1.2235	0.9424216587	0.3183098862	0.0018286468	0.001085134	0.0032790051	0.0037385643	0.0027531963	0.0018526606	0.0053542675	0.0029644675	0.0058059792	0.0042948061	0.0054432012	0.0026914759	0.0072545157	0.0040703863	0.0020691056	0.0080912516	0.0059830789	0.0074508646	0.0060701446	0.003637273	0.0089025679	0.0050808717	0.0031260045	0.0025205886	0
1.2392	0.9328891514	0.3183098862	0.0014515781	0.0010793054	0.0032791841	0.0029328975	0.0027607224	0.0018219121	0.0053618744	0.0029702123	0.0044740923	0.0043342702	0.0054390913	0.002598887	0.0072788256	0.0040810345	0.0021018763	0.0060994869	0.0060919997	0.0074561683	0.0060460719	0.0034213972	0.0089527293	0.005099318	0.0031714956	0.002575637	0
1.2384	0.9462000421	0.3183098862	0.0017298141	0.0003081217	0.000865479	0.0034902431	0.0019995433	0.0005273497	0.001458311	0.0048807283	0.0052967111	0.0030336314	0.0040623257	0.0007787758	0.0021205565	0.0065813561	0.0028802603	0.0071315639	0.0041240134	0.0059925908	0.0072186627	0.0010964968	0.0029796978	0.0080229705	0.0038766902	0.0048630712	0
1.2327	0.9392037916	0.3183098862	0.0010138988	0.0023379358	0.0008631444	0.002128596	0.0046939536	0.0037501689	0.001431978	0.0016534899	0.0034468629	0.0072349516	0.0077753494	0.004906541	0.0019927855	0.0017092301	0.0033156534	0.0050640104	0.0099512365	0.010581255	0.0007954076	0.0056391444	0.0025463199	0.0011947848	0.0044399375	0.0036843097	0
1.234	0.9392037916	0.3183098862	0.0010138988	0.0023379358	0.0008631444	0.002128596	0.0046939536	0.0037501689	0.001431978	0.0016534899	0.0034468629	0.0072349516	0.0077753494	0.004906541	0.0019927855	0.0017092301	0.0033156534	0.0050640104	0.0099512365	0.010581255	0.0007954076	0.0056391444	0.0025463199	0.0011947848	0.0044399375	0.0036843097	0
1.2392	0.9328891514	0.3183098862	0.0014515781	0.0010793054	0.0032791841	0.0029328975	0.0027607224	0.0018219121	0.0053618744	0.0029702123	0.0044740923	0.0043342702	0.0054390913	0.002598887	0.0072788256	0.0040810345	0.0021018763	0.0060994869	0.0060919997	0.0074561683	0.0060460719	0.0034213972	0.0089527293	0.005099318	0.0031714956	0.002575637	0
1.2958	0.9512887618	0.3183098862	0.0009326166	0.000246826	0.0033480764	0.001885615	0.0021244536	0.000218355	0.0053016907	0.0049347753	0.0028760758	0.0032133685	0.0052213585	9.56900986548972E-05	0.0067998006	0.0069938333	0.0076413804	0.0039136889	0.0043195925	0.0071314891	0.0057469381	0.0007985754	0.0075951888	0.0091006888	0.0086618399	0.0032165178	0
1.3104	0.9506201295	0.3183098862	0.0013736388	0.0030416461	0.000117877	0.0028916526	0.0046867503	0.0049609798	0.0001562508	0.0024032196	0.0046876279	0.007234337	0.0062650256	0.0066912708	0.0002751174	0.0035528909	0.0008378991	0.0068683655	0.0099636754	0.0086127464	0.0032469197	0.0081096948	0.0006214095	0.0049899086	0.0009406729	0.0042753632	0
1.2091	0.8399496434	0.3183098862	0.0014556648	0.0004163753	0.0010796084	0.0029518608	0.000315449	0.000798809	0.0015647265	0.0013018772	0.0045166962	0.0006484742	0.004030463	0.0013297578	0.0016652328	0.002141768	0.0043479163	0.0061522188	0.0011763521	0.0059417908	0.0104566867	0.0020497636	0.0011722691	0.0032828552	0.0044163646	0.0040965136	0
1.1877	0.842477492	0.3183098862	0.001329371	0.0064813603	0.001892774	0.0027228903	0.002574484	0.0105462165	0.0031383136	0.0046531861	0.0042416573	0.0039220387	0.0036411232	0.0141678593	0.0043581937	0.0054508198	0.0018034401	0.0059396748	0.0053241168	0.0049409891	0.0015461725	0.0170602122	0.005539905	0.0051661769	0.0022576551	0.0114040082	0
1.1219	0.9833642149	0.3183098862	0.0015776127	0.0004147638	0.0010302666	0.0031659426	0.001305506	0.000791232	0.0015423663	0.0014615656	0.0047679471	0.0019405285	0.0068554455	0.0013105647	0.0017822956	0.0019777562	0.0073820577	0.0063688215	0.0025925188	0.009560724	0.0051406856	0.0020143912	0.0016799161	0.0024671362	0.0087192593	0.0012839848	0
1.13	0.9588967867	0.3183098862	0.0010763165	0.0009560091	0.0032491079	0.0022869579	0.0054925309	0.001456027	0.0052351157	0.0007639556	0.003758502	0.0083931885	0.0079279865	0.0017280661	0.0069309604	0.0008723125	0.0033097346	0.005597109	0.0114197551	0.0108182216	0.0050654282	0.0016424875	0.008185206	0.0011139828	0.0038897054	0.0088395903	0
1.2968	0.9199108326	0.3183098862	0.0019370058	0.0017182562	0.0015051486	0.0039101844	0.0015336654	0.0029745972	0.0023638085	0.0049523777	0.0059361968	0.0020994182	0.0026195159	0.0044120729	0.0029875665	0.0066018529	0.0023513679	0.0079903038	0.0024478115	0.0029097329	0.0101417593	0.006127845	0.0032519997	0.0078739223	0.003404268	0.0035271098	0
1.2101	0.9402357371	0.3183098862	0.0004945483	0.001644406	0.0034459701	0.0008951691	0.0045105626	0.0025967883	0.0054610074	0.0021755391	0.0011271961	0.0068170429	0.0055435711	0.0033208538	0.0070218215	0.0028160259	0.0093382348	0.001178658	0.0091318098	0.0075064157	0.001970193	0.0037051183	0.0078926132	0.0031860957	0.0110905398	0.0130052549	0
1.231	0.9329654207	0.3183098862	0.0017824472	0.000254353	0.0006858641	0.0036061615	0.0027469008	0.0002566174	0.0009951551	0.0021936652	0.0055041462	0.0042511554	0.0054903669	1.39254994492155E-05	0.0012474404	0.0031362133	0.0077763623	0.0074920492	0.0059006515	0.00768144	0.0077011283	0.0005572527	0.0019471496	0.004148659	0.0085733132	0.0075122305	0
1.2952	0.9199108326	0.3183098862	0.0019370058	0.0017182562	0.0015051486	0.0039101844	0.0015336654	0.0029745972	0.0023638085	0.0049523777	0.0059361968	0.0020994182	0.0026195159	0.0044120729	0.0029875665	0.0066018529	0.0023513679	0.0079903038	0.0024478115	0.0029097329	0.0101417593	0.006127845	0.0032519997	0.0078739223	0.003404268	0.0035271098	0
1.3071	0.9231596662	0.3183098862	0.0005400373	0.0030194344	0.0021740576	0.001200576	0.0028214026	0.0048443073	0.0036406654	0.0026531395	0.0020948784	0.0043933123	0.00521203	0.0063416528	0.0051289606	0.0029137963	0.0009592853	0.0033177615	0.0061115931	0.0071096875	0.0035629594	0.0072977907	0.0066390611	0.0023825617	0.0011184137	0.0077667292	0
1.2952	0.9199108326	0.3183098862	0.0019370058	0.0017182562	0.0015051486	0.0039101844	0.0015336654	0.0029745972	0.0023638085	0.0049523777	0.0059361968	0.0020994182	0.0026195159	0.0044120729	0.0029875665	0.0066018529	0.0023513679	0.0079903038	0.0024478115	0.0029097329	0.0101417593	0.006127845	0.0032519997	0.0078739223	0.003404268	0.0035271098	0
1.2968	0.9199108326	0.3183098862	0.0019370058	0.0017182562	0.0015051486	0.0039101844	0.0015336654	0.0029745972	0.0023638085	0.0049523777	0.0059361968	0.0020994182	0.0026195159	0.0044120729	0.0029875665	0.0066018529	0.0023513679	0.0079903038	0.0024478115	0.0029097329	0.0101417593	0.006127845	0.0032519997	0.0078739223	0.003404268	0.0035271098	0
1.2863	0.9222119619	0.3183098862	0.001932345	0.0003907645	0.0014719129	0.0039109484	0.0027685657	0.0006705676	0.0025329628	0.0046297545	0.00596588	0.0042299713	0.0054088359	0.0009703913	0.0037357072	0.0062560509	0.0043936258	0.0080924893	0.0057808915	0.0077261463	0.0075719204	0.0012808531	0.0051839228	0.0076514751	0.0056921119	0.006695411	0
1.3188	0.9498136618	0.3183098862	0.0014256865	0.0010789544	0.0032794659	0.0029037312	0.002760233	0.0018206362	0.0053631459	0.0029705236	0.0044850568	0.0043318168	0.0054374585	0.0025972597	0.00728275	0.0040787771	0.0020959565	0.0062104709	0.0060833446	0.0074467165	0.0060545107	0.0034231693	0.0089621764	0.0050905832	0.0031682435	0.0025504846	0
1.2668	0.8794232035	0.3183098862	0.0013220738	0.0009699164	0.0014449966	0.0027249177	0.0016820382	0.0012664348	0.0023723948	0.0040965538	0.0042737103	0.0023714856	0.0018821759	0.0010111054	0.0032391652	0.0054437823	0.0034534933	0.0060004759	0.0028936767	0.0027737429	0.0037289697	5.95651809050691E-05	0.0040091909	0.0064188913	0.0044741326	0.0020793951	0
1.2677	0.8794232035	0.3183098862	0.0013220738	0.0009699164	0.0014449966	0.0027249177	0.0016820382	0.0012664348	0.0023723948	0.0040965538	0.0042737103	0.0023714856	0.0018821759	0.0010111054	0.0032391652	0.0054437823	0.0034534933	0.0060004759	0.0028936767	0.0027737429	0.0037289697	5.95651809047134E-05	0.0040091909	0.0064188913	0.0044741326	0.0020793951	0
1.2674	0.8815813003	0.3183098862	0.0006455359	0.0004404499	0.0039867526	0.0013280025	0.0012474638	0.0009208042	0.0063857193	0.0044690381	0.0020796208	0.0019100702	0.00562817	0.0016777146	0.0083601953	0.0062945111	0.0087962518	0.0029212695	0.0026140644	0.0077250564	0.0055004786	0.0028117141	0.0096784695	0.0081246074	0.0103602676	0.0016416483	0
1.2556	0.8832501493	0.3183098862	0.0010323892	0.0023437867	0.0019630654	0.0021767007	0.0049141215	0.0037830533	0.0031818193	0.0005603744	0.0035468824	0.0075544604	0.0083239355	0.0050134996	0.004260641	0.0005411996	0.0029125807	0.0052480395	0.0103536127	0.0113751348	0.0028481678	0.00590926	0.0051413759	0.0008028887	0.0034369818	0.008151586	0
1.2608	0.8835764801	0.3183098862	0.0021252392	0.0024964239	0.0017575885	0.0042808509	0.0025176993	0.0043281514	0.0026845269	0.0022571785	0.0064906389	0.0038949881	0.0079435244	0.0064064104	0.0032091531	0.0031952878	0.0076969001	0.0087640382	0.0053992229	0.0108619503	0.0040608403	0.0088178666	0.0031100317	0.0041505378	0.0089577782	0.0043541194	0
1.2801	0.9434640194	0.3183098862	0.0002247791	0.0024281718	0.002322648	0.0003738684	0.0057026713	0.0039856571	0.0039568643	0.002663952	0.0004006725	0.0089209733	0.0031677275	0.005443287	0.0057161311	0.0037078294	0.001825413	0.000359033	0.0125205901	0.0044817629	0.0063901255	0.0067464164	0.0076402731	0.0047382465	0.0028368236	0.001669966	0
1.2335	0.9502211777	0.3183098862	0.0001881527	0.0017411367	0.0024344182	0.0004448977	0.0047963662	0.0028386825	0.0041582561	0.0016213338	0.0008541242	0.0075552983	0.0039781505	0.0038360304	0.0060239931	0.0022842381	0.0007133276	0.0014764441	0.0106847039	0.0055679293	0.0061672007	0.0046827572	0.0080669641	0.0029652145	0.0009501893	0.0035972559	0
1.2564	0.9434640194	0.3183098862	0.0002247791	0.0024281718	0.002322648	0.0003738684	0.0057026713	0.0039856571	0.0039568643	0.002663952	0.0004006725	0.0089209733	0.0031677275	0.005443287	0.0057161311	0.0037078294	0.001825413	0.000359033	0.0125205901	0.0044817629	0.0063901255	0.0067464164	0.0076402731	0.0047382465	0.0028368236	0.001669966	0
1.2706	0.9115162996	0.3183098862	0.0010082063	0.0031195162	0.0016870624	0.0021241509	0.0047770426	0.005160302	0.0028503639	0.0016061561	0.0034412759	0.0074680457	0.0044612421	0.0071414656	0.0040696092	0.0022145272	0.002922143	0.005019497	0.0104607256	0.0061974595	0.0065878259	0.0090355218	0.0053633125	0.0027843852	0.0043323807	0.0012887197	0
1.2803	0.9054060515	0.3183098862	0.0021395997	0.0003390188	0.0014544354	0.0043308419	0.0016621363	0.0004092531	0.0022705665	0.0031011602	0.0066049399	0.0024678854	0.0024089649	0.0002293403	0.0028488112	0.0040410442	0.0038248793	0.0089500416	0.0033151404	0.003417386	0.0066130483	0.0003277149	0.0030824928	0.0046419384	0.0052792533	0.0052280135	0
1.2873	0.9006433346	0.3183098862	0.0025015022	0.0003717535	0.0020331736	0.0050710531	0.0008511495	0.000848208	0.0032550285	0.0043628115	0.0077565071	0.0010132513	0.0016155652	0.0016869449	0.0042721063	0.0057899008	0.0041255712	0.0105630298	0.0009214586	0.0024552312	0.0067479718	0.0030639898	0.0049959722	0.0068386224	0.0054578007	0.0044271486	0
1.2782	0.9006433346	0.3183098862	0.0025015022	0.0003717535	0.0020331736	0.0050710531	0.0008511495	0.000848208	0.0032550285	0.0043628115	0.0077565071	0.0010132513	0.0016155652	0.0016869449	0.0042721063	0.0057899008	0.0041255712	0.0105630298	0.0009214586	0.0024552312	0.0067479718	0.0030639898	0.0049959722	0.0068386224	0.0054578007	0.0044271486	0
1.2865	0.9198931071	0.3183098862	0.0012862248	0.0031225222	0.0016824858	0.0025841452	0.0047816644	0.0051739048	0.0028442937	0.0015606614	0.0039072508	0.007470478	0.0044626536	0.0071737998	0.0040727378	0.0020577995	0.0029576054	0.0052655239	0.010462778	0.0062325169	0.0065492465	0.0090894223	0.0054099619	0.0024256859	0.0043564171	0.0013997871	0
1.262	0.9198931071	0.3183098862	0.0012862248	0.0031225222	0.0016824858	0.0025841452	0.0047816644	0.0051739048	0.0028442937	0.0015606614	0.0039072508	0.007470478	0.0044626536	0.0071737998	0.0040727378	0.0020577995	0.0029576054	0.0052655239	0.010462778	0.0062325169	0.0065492465	0.0090894223	0.0054099619	0.0024256859	0.0043564171	0.0013997871	0
1.2835	0.9198931071	0.3183098862	0.0012862248	0.0031225222	0.0016824858	0.0025841452	0.0047816644	0.0051739048	0.0028442937	0.0015606614	0.0039072508	0.007470478	0.0044626536	0.0071737998	0.0040727378	0.0020577995	0.0029576054	0.0052655239	0.010462778	0.0062325169	0.0065492465	0.0090894223	0.0054099619	0.0024256859	0.0043564171	0.0013997871	0
1.1551	0.9414034101	0.3183098862	0.0014905534	0.0003542964	0.0017967307	0.0030387736	0.0013489069	0.0007603214	0.0028649474	0.0019463953	0.0046825043	0.0023685318	0.0022863041	0.0014386331	0.0037440018	0.0024717608	0.0063025978	0.0064171551	0.0037680097	0.0033953475	0.0041413113	0.0025267562	0.004374211	0.002750476	0.0083720537	0.01029721	0
1.1551	0.9414034101	0.3183098862	0.0014905534	0.0003542964	0.0017967307	0.0030387736	0.0013489069	0.0007603214	0.0028649474	0.0019463953	0.0046825043	0.0023685318	0.0022863041	0.0014386331	0.0037440018	0.0024717608	0.0063025978	0.0064171551	0.0037680097	0.0033953475	0.0041413113	0.0025267562	0.004374211	0.002750476	0.0083720537	0.01029721	0
1.1395	0.9408658322	0.3183098862	0.001027698	0.0023306377	0.0017992139	0.0021231839	0.000917229	0.0034906876	0.0029691778	0.0035601058	0.0033451052	0.0013346542	0.0015718012	0.0040295463	0.0040923075	0.0046958279	0.0009789357	0.004730398	0.0017309705	0.0020304167	0.0010229563	0.0036492682	0.0051454984	0.0054649299	0.0012595566	0.0016877199	0
1.1543	0.9414034101	0.3183098862	0.0014905534	0.0003542964	0.0017967307	0.0030387736	0.0013489069	0.0007603214	0.0028649474	0.0019463953	0.0046825043	0.0023685318	0.0022863041	0.0014386331	0.0037440018	0.0024717608	0.0063025978	0.0064171551	0.0037680097	0.0033953475	0.0041413113	0.0025267562	0.004374211	0.002750476	0.0083720537	0.01029721	0
1.1576	0.9411403401	0.3183098862	0.0010772059	0.003022816	0.0018099511	0.0022313401	0.0038900201	0.004862363	0.002978377	0.0029294863	0.0035460375	0.0059476654	0.0067658715	0.0063969267	0.0040862349	0.0036498471	0.0021120783	0.0051076165	0.0080900114	0.0092169035	0.0037874361	0.0074292592	0.0051058454	0.0041272059	0.0026318824	0.0045851846	0
1.1467	0.9414034101	0.3183098862	0.0014905534	0.0003542964	0.0017967307	0.0030387736	0.0013489069	0.0007603214	0.0028649474	0.0019463953	0.0046825043	0.0023685318	0.0022863041	0.0014386331	0.0037440018	0.0024717608	0.0063025978	0.0064171551	0.0037680097	0.0033953475	0.0041413113	0.0025267562	0.004374211	0.002750476	0.0083720537	0.01029721	0
1.1656	0.9409716517	0.3183098862	0.0014372829	0.0010996055	0.0023873864	0.0029319697	0.0021864178	0.0019248763	0.0037848368	0.002229697	0.004541478	0.0034184428	0.0045791074	0.0028929573	0.0048815699	0.0030943027	0.0059682122	0.0063175523	0.0047856762	0.0063279401	0.0091568056	0.0040664647	0.0055637664	0.0039141082	0.0073780593	0.0013443866	0
1.2892	0.9044552101	0.3183098862	0.0015721453	0.0003677365	0.0008539796	0.0031993678	0.0037720327	0.0005544347	0.0013393495	0.0046910489	0.0049175586	0.0058163868	0.003536943	0.000641648	0.0017412134	0.0063836189	0.0012912832	0.0067215052	0.0080435051	0.0050125012	0.0063887572	0.0005686496	0.0021375439	0.0078898638	0.0018021115	0.0041558845	0
1.2515	0.90483921	0.3183098862	0.0026390618	0.0016753911	0.0021732382	0.0053495694	6.30859009212234E-05	0.0025044967	0.0035258365	0.0032764968	0.0081836827	0.0003698481	0.0015675134	0.0028795907	0.0047327804	0.0042486237	0.0015415732	0.0111528047	0.0009811604	0.0018205153	0.0027526321	0.0025832629	0.0057347651	0.0048119138	0.0021580597	0.0004652312	0
1.2387	0.9089911916	0.3183098862	0.0017643443	0.0003448212	0.0011068724	0.0035799819	0.0015666293	0.0004385833	0.0016809644	0.0030420663	0.005478148	0.0026217495	0.0013313112	0.000312604	0.0020073531	0.0040264171	0.0047830421	0.0074475256	0.0039908107	0.0022171486	0.0058580122	0.0001468619	0.0019903098	0.004769703	0.0065079542	0.0088837981	0
1.1109	0.9114617299	0.3183098862	0.0006613315	0.0004234812	0.002152655	0.0014173667	0.0043724289	0.0008412913	0.0033617547	0.0010637832	0.0023654042	0.0066517621	0.0052235874	0.0014770232	0.0042157612	0.0012394081	0.0066900795	0.0035960592	0.0089888069	0.0071767444	0.0067279369	0.0024422998	0.0045611539	0.0011261077	0.0079136053	0.0071860207	0
1.0967	0.9114617299	0.3183098862	0.0006613315	0.0004234812	0.002152655	0.0014173667	0.0043724289	0.0008412913	0.0033617547	0.0010637832	0.0023654042	0.0066517621	0.0052235874	0.0014770232	0.0042157612	0.0012394081	0.0066900795	0.0035960592	0.0089888069	0.0071767444	0.0067279369	0.0024422998	0.0045611539	0.0011261077	0.0079136053	0.0071860207	0
1.1317	0.9101274636	0.3183098862	0.0013114797	0.0009675427	0.001585573	0.0027014947	0.0008809344	0.0012545751	0.002593981	0.004133552	0.004232983	0.0012261237	0.0008299031	0.0009779187	0.0035270378	0.0054736247	0.0025144505	0.0059356512	0.0015085556	0.001090092	0.0045615795	0.0001306868	0.0043511891	0.006420267	0.0033146253	0.0021934492	0
1.1141	0.9113085546	0.3183098862	0.0008630324	0.0023392702	0.0008638387	0.0018385141	0.0046949206	0.0037569585	0.0014419135	0.0016571494	0.0030379468	0.0072403436	0.0077753063	0.0049260307	0.0020247552	0.0017223934	0.0033284314	0.0045599681	0.0099652434	0.010587035	0.0007935167	0.0056822111	0.0026163371	0.001222378	0.0044765543	0.0036854654	0
1.1359	0.9471518769	0.3183098862	0.0014926194	0.0011138586	0.0008484687	0.0030191058	0.0029308791	0.0019928422	0.0012024643	0.0024864519	0.0046028729	0.004487873	0.0072227623	0.0030697779	0.001223627	0.0035834656	0.0082074418	0.0062449881	0.0061439714	0.0099681419	0.0063726809	0.0044085321	0.0008618783	0.0047816903	0.0095316587	0.0040917911	0
1.1307	0.9480644158	0.3183098862	0.000970346	0.0010677169	0.0019499267	0.0020789711	0.0026190939	0.0017654077	0.0033247693	0.0020361513	0.0034480525	0.0042062866	0.0033633978	0.0024467293	0.0048030987	0.0027339372	0.0011110276	0.0051636638	0.0060619549	0.0047536763	0.0039073015	0.0031126196	0.0064072024	0.0033029142	0.0019847394	0.005592838	0
1.2926	0.913823569	0.3183098862	0.0019702922	0.0003484457	0.0011155229	0.0039906035	0.0015718993	0.0004566149	0.0017371709	0.0030631109	0.0060934998	0.0026945669	0.001284606	0.0003627427	0.0021960273	0.0040820494	0.0047612514	0.0082733895	0.004207088	0.0019836734	0.0058193151	4.03013285322374E-05	0.0024833229	0.004889995	0.0063820067	0.0089012993	0
1.2595	0.9276284088	0.3183098862	0.0022936408	0.0017429539	0.0020061266	0.0046523385	0.0005843228	0.0030991327	0.0032193598	0.004242881	0.0071206515	0.0006667546	0.0028383135	0.0047646117	0.0042357421	0.0056324808	0.0035884055	0.0097000634	0.0005577966	0.0037728721	0.0050806288	0.0068919581	0.0049590732	0.0066543725	0.0048763476	0.004021047	0
1.2985	0.9120599512	0.3183098862	0.0020897298	0.0016698689	0.0021254258	0.004259183	0.000774486	0.0024764531	0.003489139	0.0050662135	0.0065698407	0.0010032236	0.0010862753	0.0027994714	0.0047638076	0.0068213731	0.0030660685	0.0090448223	0.0010596051	0.0017561016	0.0055875943	0.0024079357	0.0058977086	0.0082357917	0.0040923162	0.0004454311	0
1.3165	0.8408244429	0.3183098862	0.001617659	0.0002882487	0.0006751525	0.0033935856	0.0044092215	0.0004193391	0.0011668818	0.0008415985	0.0054717625	0.0068376344	0.0059162903	0.0004415642	0.0017281389	0.0013152321	0.0020031355	0.0079635958	0.0094693735	0.0081262382	0.000642325	0.0002811419	0.0023951622	0.0020290742	0.0021801119	0.00613544	0
1.3165	0.8408244429	0.3183098862	0.001617659	0.0002882487	0.0006751525	0.0033935856	0.0044092215	0.0004193391	0.0011668818	0.0008415985	0.0054717625	0.0068376344	0.0059162903	0.0004415642	0.0017281389	0.0013152321	0.0020031355	0.0079635958	0.0094693735	0.0081262382	0.000642325	0.0002811419	0.0023951622	0.0020290742	0.0021801119	0.00613544	0
1.2932	0.8485037766	0.3183098862	0.0027776157	0.0003133719	0.0013510689	0.0056285785	0.001688451	0.0002798203	0.002156293	0.0043974165	0.0086069613	0.0023938333	0.0008284721	0.0001375363	0.002812402	0.0059066021	0.0025250195	0.0117261876	0.0029665189	0.0015053565	0.0051973746	0.0011242815	0.0032529072	0.0071148708	0.0034539095	0.0032213101	0
1.3123	0.8408244429	0.3183098862	0.001617659	0.0002882487	0.0006751525	0.0033935856	0.0044092215	0.0004193391	0.0011668818	0.0008415985	0.0054717625	0.0068376344	0.0059162903	0.0004415642	0.0017281389	0.0013152321	0.0020031355	0.0079635958	0.0094693735	0.0081262382	0.000642325	0.0002811419	0.0023951622	0.0020290742	0.0021801119	0.00613544	0
1.3123	0.8408244429	0.3183098862	0.001617659	0.0002882487	0.0006751525	0.0033935856	0.0044092215	0.0004193391	0.0011668818	0.0008415985	0.0054717625	0.0068376344	0.0059162903	0.0004415642	0.0017281389	0.0013152321	0.0020031355	0.0079635958	0.0094693735	0.0081262382	0.000642325	0.0002811419	0.0023951622	0.0020290742	0.0021801119	0.00613544	0
1.2252	0.9476603321	0.3183098862	0.0012618831	0.0009509687	0.0029627246	0.0024757153	0.0029113875	0.0014352511	0.0046457283	0.0013956868	0.003603897	0.0044066009	0.0047131525	0.0016881731	0.0058573204	0.0018527459	0.0065045233	0.0046303692	0.0059030447	0.0063424262	0.0047217423	0.0016077751	0.0063513279	0.0021763314	0.0073844852	0.0097993623	0
1.2252	0.9476603321	0.3183098862	0.0012618831	0.0009509687	0.0029627246	0.0024757153	0.0029113875	0.0014352511	0.0046457283	0.0013956868	0.003603897	0.0044066009	0.0047131525	0.0016881731	0.0058573204	0.0018527459	0.0065045233	0.0046303692	0.0059030447	0.0063424262	0.0047217423	0.0016077751	0.0063513279	0.0021763314	0.0073844852	0.0097993623	0
1.2136	0.9476603321	0.3183098862	0.0012618831	0.0009509687	0.0029627246	0.0024757153	0.0029113875	0.0014352511	0.0046457283	0.0013956868	0.003603897	0.0044066009	0.0047131525	0.0016881731	0.0058573204	0.0018527459	0.0065045233	0.0046303692	0.0059030447	0.0063424262	0.0047217423	0.0016077751	0.0063513279	0.0021763314	0.0073844852	0.0097993623	0
1.0984	0.9044735589	0.3183098862	0.0018277856	0.0011208454	0.0016863034	0.0036770139	0.0019227104	0.0020286758	0.0025679004	0.0026723878	0.0055645	0.0029422561	0.0072164526	0.0031736834	0.0030511946	0.0038089224	0.0068321176	0.0074962171	0.0040239471	0.0099197874	0.0040319811	0.004640502	0.0029179292	0.0049847683	0.0079589148	0.003905685	0
1.079	0.9029874794	0.3183098862	0.0006932885	0.0016758756	0.001156166	0.0015421494	0.0034994252	0.0027538259	0.0020151775	0.0010464814	0.0026888953	0.0054633227	0.0058822571	0.0037589148	0.0029993707	0.0015040903	0.0004442909	0.0042427494	0.007617348	0.0081020724	0.0032733215	0.0046377947	0.0041409709	0.0020822301	0.0001822865	0.0036241478	0
1.098	0.9029874794	0.3183098862	0.0006932885	0.0016758756	0.001156166	0.0015421494	0.0034994252	0.0027538259	0.0020151775	0.0010464814	0.0026888953	0.0054633227	0.0058822571	0.0037589148	0.0029993707	0.0015040903	0.0004442909	0.0042427494	0.007617348	0.0081020724	0.0032733215	0.0046377947	0.0041409709	0.0020822301	0.0001822865	0.0036241478	0
1.1317	0.9056303586	0.3183098862	0.0024283597	0.0003529349	0.0019668531	0.0049098228	0.0019008638	0.000753277	0.0031210507	0.0041245901	0.0074768348	0.0026870483	0.0027611934	0.0014179857	0.00403289	0.0054593457	0.0032990622	0.0101182837	0.0033388433	0.0036343436	0.0083647486	0.0024801548	0.0045953862	0.0064293253	0.0045352964	0.0031513706	0
1.0945	0.9067935819	0.3183098862	0.0014812545	0.0003538963	0.0011405087	0.0030112845	0.0020785555	0.0004844085	0.0018372551	0.0039699094	0.0046188323	0.0032972672	0.0016030413	0.0004425473	0.0024712161	0.00548004	0.003177803	0.0062899132	0.0047532914	0.0025461461	0.0048089852	0.0001351863	0.0030952368	0.0069315539	0.0043519539	0.0071973729	0
1.3176	0.9358382242	0.3183098862	0.0010924342	0.0009495454	0.0033266848	0.0022956437	0.0055730336	0.0014231644	0.0053464462	0.0022159835	0.0037207432	0.00847228	0.0065575424	0.0016338703	0.0070463749	0.0028766632	0.0049444358	0.005470785	0.0114485432	0.008995976	0.0040238646	0.0014348519	0.0082582834	0.0034207826	0.005683857	0.0105439194	0
1.2595	0.9401422047	0.3183098862	0.0006984377	0.0031170249	0.0016854275	0.0014663718	0.0047807836	0.005147027	0.0028553693	0.0015936955	0.0023691097	0.0074786109	0.0044585181	0.0071010152	0.0040950361	0.0021608833	0.002943177	0.0034510467	0.0104859239	0.0062056369	0.006569428	0.0089401497	0.0054328211	0.0026508959	0.0043523615	0.0013183704	0
1.2595	0.9401422047	0.3183098862	0.0006984377	0.0031170249	0.0016854275	0.0014663718	0.0047807836	0.005147027	0.0028553693	0.0015936955	0.0023691097	0.0074786109	0.0044585181	0.0071010152	0.0040950361	0.0021608833	0.002943177	0.0034510467	0.0104859239	0.0062056369	0.006569428	0.0089401497	0.0054328211	0.0026508959	0.0043523615	0.0013183704	0
1.2735	0.9401422047	0.3183098862	0.0006984377	0.0031170249	0.0016854275	0.0014663718	0.0047807836	0.005147027	0.0028553693	0.0015936955	0.0023691097	0.0074786109	0.0044585181	0.0071010152	0.0040950361	0.0021608833	0.002943177	0.0034510467	0.0104859239	0.0062056369	0.006569428	0.0089401497	0.0054328211	0.0026508959	0.0043523615	0.0013183704	0
1.2759	0.9401422047	0.3183098862	0.0006984377	0.0031170249	0.0016854275	0.0014663718	0.0047807836	0.005147027	0.0028553693	0.0015936955	0.0023691097	0.0074786109	0.0044585181	0.0071010152	0.0040950361	0.0021608833	0.002943177	0.0034510467	0.0104859239	0.0062056369	0.006569428	0.0089401497	0.0054328211	0.0026508959	0.0043523615	0.0013183704	0
1.129	0.9185654378	0.3183098862	0.0010727689	0.0010968788	0.0010994292	0.0021887397	0.0008668216	0.0019068206	0.0016586855	0.0023429246	0.003376331	0.001316756	0.0026623133	0.0028245846	0.0019721822	0.0036237719	0.0057157337	0.0046330312	0.0018401041	0.0041796376	0.0101838727	0.0038723426	0.0020679882	0.0052436099	0.0063540632	0.0051459813	0
1.1256	0.9131136657	0.3183098862	0.0002849735	0.0010547073	0.0029396092	0.0005381349	0.0042292157	0.0016971031	0.0050172477	0.0006916272	0.0007838059	0.0067198485	0.0053138167	0.0022425171	0.007261023	0.0009464245	0.0009538417	0.0011238182	0.009599488	0.0073374169	0.008008089	0.0026410535	0.0097133892	0.0011944518	0.0013653594	0.0044282773	0
1.2298	0.8779859674	0.3183098862	0.0009358378	0.0023297877	0.0017974518	0.0019491494	0.0009095377	0.0034865754	0.0029553604	0.0035650478	0.0031039015	0.0013291485	0.0015473028	0.0040185734	0.0040503936	0.0047007186	0.0009880098	0.0044355038	0.0017392854	0.0019611913	0.0010182784	0.0036271467	0.0050535561	0.0054690283	0.0012788433	0.0016857401	0
1.267	0.87611897	0.3183098862	0.0014140173	0.0010584475	0.0004930732	0.0028800391	0.0032598807	0.0017140271	0.0006445628	0.0039701598	0.0044312929	0.0049627469	0.0033466659	0.0022828911	0.0005325448	0.0053248259	0.0027531106	0.0060608643	0.0067602702	0.0048870894	0.0069092299	0.0027094787	0.0002502157	0.0064394368	0.0037761144	0.0034806977	0
1.2384	0.8804008036	0.3183098862	0.0014997054	0.0004243381	0.0005845695	0.0030415699	0.0018284035	0.0008390867	0.0007363239	0.0024202139	0.0046572192	0.0028905508	0.0046892391	0.0014443173	0.0005327821	0.0035789648	0.006913111	0.0063561167	0.0041173696	0.006710812	0.0095768833	0.0022996514	0.0006237837	0.0049209736	0.0076477963	0.0076786195	0
1.2413	0.8779859674	0.3183098862	0.0009358378	0.0023297877	0.0017974518	0.0019491494	0.0009095377	0.0034865754	0.0029553604	0.0035650478	0.0031039015	0.0013291485	0.0015473028	0.0040185734	0.0040503936	0.0047007186	0.0009880098	0.0044355038	0.0017392854	0.0019611913	0.0010182784	0.0036271467	0.0050535561	0.0054690283	0.0012788433	0.0016857401	0
1.3263	0.8428714371	0.3183098862	0.0004878484	0.0050569097	0.0006871852	0.0010131285	0.0011620089	0.0080031884	0.0011519566	0.0028118114	0.0016107395	0.0017122445	0.0025382221	0.0102747423	0.0016256145	0.00369082	0.0016199039	0.0023079226	0.0022295556	0.0033099763	0.0016040039	0.0115404898	0.0021097205	0.004238945	0.0021019945	0.0046218734	0
1.3299	0.8398617876	0.3183098862	0.0013265265	0.0016615523	0.0027438523	0.0027825606	0.004039812	0.0026813326	0.0044501451	0.0003964965	0.0044916336	0.0062375427	0.0065444705	0.0035525081	0.0059584043	0.0007775779	0.0009173853	0.0065577224	0.0085888777	0.0089716998	0.0040722584	0.0041867663	0.0071675117	0.0014713444	0.0010702855	0.0040792721	0
1.3386	0.8398617876	0.3183098862	0.0013265265	0.0016615523	0.0027438523	0.0027825606	0.004039812	0.0026813326	0.0044501451	0.0003964965	0.0044916336	0.0062375427	0.0065444705	0.0035525081	0.0059584043	0.0007775779	0.0009173853	0.0065577224	0.0085888777	0.0089716998	0.0040722584	0.0041867663	0.0071675117	0.0014713444	0.0010702855	0.0040792721	0
1.2159	0.9107711062	0.3183098862	0.0021651428	0.0011119617	0.0023857974	0.0043167297	0.0021874522	0.0019848473	0.003775659	0.0022505755	0.0064413573	0.003451384	0.0045954724	0.0030534034	0.0048491756	0.0032078083	0.0059343648	0.0085247155	0.004897719	0.0063298238	0.0090433576	0.0043895439	0.0054754944	0.0042026846	0.0071053051	0.0012703005	0
1.211	0.9135446306	0.3183098862	0.000854605	0.0017443846	0.0006585178	0.0017683002	0.0035774587	0.0028529471	0.0011998843	0.0030596403	0.0027843507	0.005758951	0.0020638017	0.0038683055	0.0019286516	0.0041146867	0.0030291266	0.0039097822	0.0083594559	0.002746951	0.0107357786	0.0047326726	0.0029507972	0.0050041463	0.0042957157	0.002294774	0
1.2266	0.9107711062	0.3183098862	0.0021651428	0.0011119617	0.0023857974	0.0043167297	0.0021874522	0.0019848473	0.003775659	0.0022505755	0.0064413573	0.003451384	0.0045954724	0.0030534034	0.0048491756	0.0032078083	0.0059343648	0.0085247155	0.004897719	0.0063298238	0.0090433576	0.0043895439	0.0054754944	0.0042026846	0.0071053051	0.0012703005	0
1.2116	0.9180283615	0.3183098862	0.0008125491	0.0017530482	0.0026694623	0.0016958366	0.0036232006	0.0028995763	0.0044135196	0.0021521979	0.0027184871	0.0056989972	0.004661315	0.0040116542	0.0060987676	0.0029383565	0.0035246169	0.0039328274	0.0080352064	0.0064640697	0.0076420783	0.0050716773	0.0076963981	0.0036389396	0.0051005505	0.0042806932	0
1.1471	0.9213785834	0.3183098862	0.0001441762	0.0099822364	1.06475240740359E-06	0.0002800055	0.0013133689	0.0163616982	0.000002076	0.0061094163	0.0004202633	0.0020083346	0.0020083359	0.0222670516	1.01370678347581E-05	0.0074004818	1.48793431538806E-05	0.0006142441	0.0027395611	0.0027395986	0.0026266858	0.027396167	0.000025377	0.0074678437	0.000024364	0.009499102	0
1.1431	0.9213785834	0.3183098862	0.0001441762	0.0099822364	1.06475240740305E-06	0.0002800055	0.0013133689	0.0163616982	0.000002076	0.0061094163	0.0004202633	0.0020083346	0.0020083359	0.0222670516	1.01370678347151E-05	0.0074004818	1.48793431538829E-05	0.0006142441	0.0027395611	0.0027395986	0.0026266858	0.027396167	0.000025377	0.0074678437	0.000024364	0.009499102	0
1.1405	0.9210949323	0.3183098862	0.0012616081	0.0003916685	0.0023129055	0.0025244132	0.0037427744	0.0006758669	0.003869641	0.002455757	0.003789367	0.0058639771	0.0031200287	0.0009882758	0.0054523459	0.0032631655	0.0049560707	0.0050521605	0.0082419478	0.0045806163	0.0049410166	0.0013269081	0.0070874476	0.0038937004	0.0065257449	0.0039049853	0
1.1756	0.9136904809	0.3183098862	0.0006958045	0.0037154772	0.0019551405	0.0015099006	0.0033522471	0.0060124672	0.0031274829	0.0056712015	0.0025585121	0.0051121896	0.0056705631	0.0080007593	0.0040924951	0.0072246534	0.0045379109	0.0039454367	0.0069205047	0.0077573331	0.0009750773	0.0094869436	0.0047511256	0.0080123492	0.0053691358	0.0097423606	0
1.1471	0.9213785834	0.3183098862	0.0001441762	0.0099822364	1.06475240740359E-06	0.0002800055	0.0013133689	0.0163616982	0.000002076	0.0061094163	0.0004202633	0.0020083346	0.0020083359	0.0222670516	1.01370678347581E-05	0.0074004818	1.48793431538806E-05	0.0006142441	0.0027395611	0.0027395986	0.0026266858	0.027396167	0.000025377	0.0074678437	0.000024364	0.009499102	0
1.0797	0.9316573851	0.3183098862	0.0006867455	0.0009534984	0.0027561356	0.0014876051	0.0047120991	0.0014444518	0.0043544149	0.0010111142	0.0025128113	0.0071573593	0.0062260095	0.0016997428	0.0055674334	0.0010704519	0.0078271963	0.0038582458	0.0096543924	0.0085109408	0.0038081804	0.0015933441	0.0061943995	0.0007552536	0.0092698531	0.0110352317	0
1.0712	0.9316573851	0.3183098862	0.0006867455	0.0009534984	0.0027561356	0.0014876051	0.0047120991	0.0014444518	0.0043544149	0.0010111142	0.0025128113	0.0071573593	0.0062260095	0.0016997428	0.0055674334	0.0010704519	0.0078271963	0.0038582458	0.0096543924	0.0085109408	0.0038081804	0.0015933441	0.0061943995	0.0007552536	0.0092698531	0.0110352317	0
1.0712	0.9316573851	0.3183098862	0.0006867455	0.0009534984	0.0027561356	0.0014876051	0.0047120991	0.0014444518	0.0043544149	0.0010111142	0.0025128113	0.0071573593	0.0062260095	0.0016997428	0.0055674334	0.0010704519	0.0078271963	0.0038582458	0.0096543924	0.0085109408	0.0038081804	0.0015933441	0.0061943995	0.0007552536	0.0092698531	0.0110352317	0
1.1026	0.9473603731	0.3183098862	0.0019417831	0.0003355568	0.0019033323	0.0039385757	0.0010039488	0.0003917289	0.0030681454	0.001108617	0.0060249007	0.0017712053	0.0026531409	0.0001794513	0.0040841162	0.0012247763	0.0065114285	0.0081918368	0.0028643944	0.0039323781	0.0034851994	0.0004366465	0.0049129558	0.0009655136	0.0086690435	0.0083852917	1
1.1851	0.9372642814	0.3183098862	0.0005066193	0.0009380879	0.002557613	0.0010424905	0.0020782985	0.0013742149	0.0039951868	0.0055595779	0.0016315094	0.0031849677	0.0043427561	0.0015311004	0.0050056143	0.0079306423	0.0100723706	0.0022860847	0.0043638222	0.0060408975	0.0048702972	0.0013092231	0.0053911402	0.0104123139	0.0114757138	0.0077400666	1
1.1256	0.9491641497	0.3183098862	0.0026270884	0.0003687183	0.0020366539	0.0053206063	0.0008457352	0.000833103	0.0032700567	0.0043591294	0.0081274543	0.0009703968	0.0015866101	0.0016449559	0.0043161923	0.0057654489	0.0041168441	0.0110528935	0.0008084553	0.0023419394	0.0067238663	0.0029749193	0.0051010131	0.0067746644	0.0053844751	0.0044002749	1
1.18	0.9491714976	0.3183098862	0.0019811876	0.0010738928	0.000818357	0.0039797129	0.0019229388	0.0017908695	0.0013670772	0.0036322557	0.0059945745	0.0027312991	0.0013054687	0.0024963793	0.0019854711	0.004763095	0.0037306369	0.0079863981	0.0033843533	0.0024803608	0.0141304165	0.003162004	0.0028421985	0.0055847462	0.0044996003	0.0020119579	1
1.0335	0.9564553392	0.3183098862	0.0018910951	0.0003630155	0.0010183884	0.0038347136	0.001471443	0.0005301564	0.0015873558	0.0027143098	0.0058646716	0.002529888	0.0015039748	0.0005712164	0.0020272608	0.0036102739	0.0048857954	0.0079743104	0.003982662	0.0017600308	0.0083104522	0.0004122763	0.0023778884	0.0043214993	0.0065987961	0.007697859	1
1.1212	0.9523218357	0.3183098862	0.0009404689	0.001628489	0.0020324924	0.0019149299	0.0010399964	0.0025222542	0.003094806	0.0052238731	0.0029526016	0.0016168925	0.0026586138	0.0031329022	0.0036847629	0.0074859519	0.0115591477	0.0040726495	0.0022606604	0.0037496845	0.0065651723	0.0033594441	0.0035667132	0.0098843412	0.0132856164	0.0086810079	1
1.0945	0.9473603731	0.3183098862	0.0019417831	0.0003355568	0.0019033323	0.0039385757	0.0010039488	0.0003917289	0.0030681454	0.001108617	0.0060249007	0.0017712053	0.0026531409	0.0001794513	0.0040841162	0.0012247763	0.0065114285	0.0081918368	0.0028643944	0.0039323781	0.0034851994	0.0004366465	0.0049129558	0.0009655136	0.0086690435	0.0083852917	1
1.1039	0.9497853269	0.3183098862	0.0014402903	0.002443743	0.0023683971	0.0028697199	0.0041658568	0.0040637541	0.0039870159	0.0026793799	0.0042812972	0.0065435858	0.0056666025	0.0056627115	0.0056664724	0.0035825314	0.0035559679	0.0056716502	0.009227459	0.0079001334	0.0083749181	0.0072177224	0.0074379425	0.0043144769	0.005206732	0.003337898	1
1.1119	0.9451039797	0.3183098862	0.0015903674	0.0010490626	0.0008852075	0.0032152797	0.0029840367	0.0016663534	0.0014755963	0.0050788784	0.0048930302	0.0045926377	0.0022894977	0.0021466613	0.0021060128	0.0070393861	0.0029292231	0.0066067831	0.0063461935	0.0034927806	0.0065590551	0.0024114018	0.0028770739	0.0089479504	0.0037859429	0.0053635629	1
1.0995	0.9473603731	0.3183098862	0.0019417831	0.0003355568	0.0019033323	0.0039385757	0.0010039488	0.0003917289	0.0030681454	0.001108617	0.0060249007	0.0017712053	0.0026531409	0.0001794513	0.0040841162	0.0012247763	0.0065114285	0.0081918368	0.0028643944	0.0039323781	0.0034851994	0.0004366465	0.0049129558	0.0009655136	0.0086690435	0.0083852917	1
1.1063	0.9492846041	0.3183098862	0.0021463275	0.0010146128	0.0014078694	0.0043198929	0.0009520795	0.0017599964	0.0022137883	0.0038750176	0.0065276773	0.001282041	0.0019755772	0.0026227337	0.0028110308	0.0050790539	0.0033234213	0.0087340939	0.001496945	0.0022433575	0.0089858994	0.003673661	0.0031138509	0.0059057813	0.0046678479	0.0056165035	1
1.0995	0.9473603731	0.3183098862	0.0019417831	0.0003355568	0.0019033323	0.0039385757	0.0010039488	0.0003917289	0.0030681454	0.001108617	0.0060249007	0.0017712053	0.0026531409	0.0001794513	0.0040841162	0.0012247763	0.0065114285	0.0081918368	0.0028643944	0.0039323781	0.0034851994	0.0004366465	0.0049129558	0.0009655136	0.0086690435	0.0083852917	1
1.0945	0.9473603731	0.3183098862	0.0019417831	0.0003355568	0.0019033323	0.0039385757	0.0010039488	0.0003917289	0.0030681454	0.001108617	0.0060249007	0.0017712053	0.0026531409	0.0001794513	0.0040841162	0.0012247763	0.0065114285	0.0081918368	0.0028643944	0.0039323781	0.0034851994	0.0004366465	0.0049129558	0.0009655136	0.0086690435	0.0083852917	1
1.0972	0.9430478601	0.3183098862	0.0007954421	0.0030094223	0.0012654862	0.0016454683	0.0005542259	0.004599686	0.002087179	0.0034877039	0.0025996844	0.0007390355	0.0003215205	0.0055327029	0.0028744244	0.004585297	0.0010603372	0.0036934598	0.000822554	0.0003013993	0.0008461629	0.0054915797	0.0036108574	0.0052927658	0.001314857	0.003655021	1
1.1011	0.9473603731	0.3183098862	0.0019417831	0.0003355568	0.0019033323	0.0039385757	0.0010039488	0.0003917289	0.0030681454	0.001108617	0.0060249007	0.0017712053	0.0026531409	0.0001794513	0.0040841162	0.0012247763	0.0065114285	0.0081918368	0.0028643944	0.0039323781	0.0034851994	0.0004366465	0.0049129558	0.0009655136	0.0086690435	0.0083852917	1
1.1026	0.9473603731	0.3183098862	0.0019417831	0.0003355568	0.0019033323	0.0039385757	0.0010039488	0.0003917289	0.0030681454	0.001108617	0.0060249007	0.0017712053	0.0026531409	0.0001794513	0.0040841162	0.0012247763	0.0065114285	0.0081918368	0.0028643944	0.0039323781	0.0034851994	0.0004366465	0.0049129558	0.0009655136	0.0086690435	0.0083852917	1
1.1101	0.9448374479	0.3183098862	0.0027312969	0.000366087	0.0020350252	0.0055277476	0.000844672	0.0008198123	0.003261318	0.00435872	0.0084347455	0.0009637523	0.0015908852	0.0016072321	0.0042913744	0.0057661746	0.0041190282	0.0114556066	0.0007930979	0.0023622722	0.0067304266	0.0028928456	0.0050477886	0.006779133	0.0054033657	0.0044126875	1
1.1011	0.9473603731	0.3183098862	0.0019417831	0.0003355568	0.0019033323	0.0039385757	0.0010039488	0.0003917289	0.0030681454	0.001108617	0.0060249007	0.0017712053	0.0026531409	0.0001794513	0.0040841162	0.0012247763	0.0065114285	0.0081918368	0.0028643944	0.0039323781	0.0034851994	0.0004366465	0.0049129558	0.0009655136	0.0086690435	0.0083852917	1
1.1011	0.9473603731	0.3183098862	0.0019417831	0.0003355568	0.0019033323	0.0039385757	0.0010039488	0.0003917289	0.0030681454	0.001108617	0.0060249007	0.0017712053	0.0026531409	0.0001794513	0.0040841162	0.0012247763	0.0065114285	0.0081918368	0.0028643944	0.0039323781	0.0034851994	0.0004366465	0.0049129558	0.0009655136	0.0086690435	0.0083852917	1
1.1226	0.9493556854	0.3183098862	0.0017504059	0.0004219375	0.0029739422	0.0034929589	0.0014729152	0.0008295962	0.0047201311	0.0033332174	0.0052228218	0.0023220509	0.0039348811	0.0014279449	0.0060874299	0.0046701704	0.0073768356	0.0069392183	0.0032802067	0.0053483805	0.0079740094	0.002292144	0.0068927862	0.0059854244	0.008905743	0.0027912233	1
1.1049	0.944810071	0.3183098862	0.001496992	0.0016615438	0.0015073082	0.0031519165	0.0038552029	0.0026802177	0.0024693917	0.0008596169	0.0051091206	0.0060016255	0.0063649549	0.0035449387	0.0033669511	0.001379532	0.0027684967	0.0074820613	0.0083469462	0.0087337091	0.0039745438	0.0041581159	0.0041768101	0.0022045463	0.0036478456	0.0075448833	1
1.0972	0.9430478601	0.3183098862	0.0007954421	0.0030094223	0.0012654862	0.0016454683	0.0005542259	0.004599686	0.002087179	0.0034877039	0.0025996844	0.0007390355	0.0003215205	0.0055327029	0.0028744244	0.004585297	0.0010603372	0.0036934598	0.000822554	0.0003013993	0.0008461629	0.0054915797	0.0036108574	0.0052927658	0.001314857	0.003655021	1
1.0995	0.9473603731	0.3183098862	0.0019417831	0.0003355568	0.0019033323	0.0039385757	0.0010039488	0.0003917289	0.0030681454	0.001108617	0.0060249007	0.0017712053	0.0026531409	0.0001794513	0.0040841162	0.0012247763	0.0065114285	0.0081918368	0.0028643944	0.0039323781	0.0034851994	0.0004366465	0.0049129558	0.0009655136	0.0086690435	0.0083852917	1
1.0995	0.9473603731	0.3183098862	0.0019417831	0.0003355568	0.0019033323	0.0039385757	0.0010039488	0.0003917289	0.0030681454	0.001108617	0.0060249007	0.0017712053	0.0026531409	0.0001794513	0.0040841162	0.0012247763	0.0065114285	0.0081918368	0.0028643944	0.0039323781	0.0034851994	0.0004366465	0.0049129558	0.0009655136	0.0086690435	0.0083852917	1
1.1201	0.9493556854	0.3183098862	0.0017504059	0.0004219375	0.0029739422	0.0034929589	0.0014729152	0.0008295962	0.0047201311	0.0033332174	0.0052228218	0.0023220509	0.0039348811	0.0014279449	0.0060874299	0.0046701704	0.0073768356	0.0069392183	0.0032802067	0.0053483805	0.0079740094	0.002292144	0.0068927862	0.0059854244	0.008905743	0.0027912233	1
1.0987	0.944810071	0.3183098862	0.001496992	0.0016615438	0.0015073082	0.0031519165	0.0038552029	0.0026802177	0.0024693917	0.0008596169	0.0051091206	0.0060016255	0.0063649549	0.0035449387	0.0033669511	0.001379532	0.0027684967	0.0074820613	0.0083469462	0.0087337091	0.0039745438	0.0041581159	0.0041768101	0.0022045463	0.0036478456	0.0075448833	1
1.1026	0.9473603731	0.3183098862	0.0019417831	0.0003355568	0.0019033323	0.0039385757	0.0010039488	0.0003917289	0.0030681454	0.001108617	0.0060249007	0.0017712053	0.0026531409	0.0001794513	0.0040841162	0.0012247763	0.0065114285	0.0081918368	0.0028643944	0.0039323781	0.0034851994	0.0004366465	0.0049129558	0.0009655136	0.0086690435	0.0083852917	1
1.0945	0.9473603731	0.3183098862	0.0019417831	0.0003355568	0.0019033323	0.0039385757	0.0010039488	0.0003917289	0.0030681454	0.001108617	0.0060249007	0.0017712053	0.0026531409	0.0001794513	0.0040841162	0.0012247763	0.0065114285	0.0081918368	0.0028643944	0.0039323781	0.0034851994	0.0004366465	0.0049129558	0.0009655136	0.0086690435	0.0083852917	1
1.1011	0.9473603731	0.3183098862	0.0019417831	0.0003355568	0.0019033323	0.0039385757	0.0010039488	0.0003917289	0.0030681454	0.001108617	0.0060249007	0.0017712053	0.0026531409	0.0001794513	0.0040841162	0.0012247763	0.0065114285	0.0081918368	0.0028643944	0.0039323781	0.0034851994	0.0004366465	0.0049129558	0.0009655136	0.0086690435	0.0083852917	1
1.1026	0.9473603731	0.3183098862	0.0019417831	0.0003355568	0.0019033323	0.0039385757	0.0010039488	0.0003917289	0.0030681454	0.001108617	0.0060249007	0.0017712053	0.0026531409	0.0001794513	0.0040841162	0.0012247763	0.0065114285	0.0081918368	0.0028643944	0.0039323781	0.0034851994	0.0004366465	0.0049129558	0.0009655136	0.0086690435	0.0083852917	1
1.1236	0.9447328796	0.3183098862	0.0006545001	0.0031167448	0.0016863767	0.0012632068	0.004789659	0.005144376	0.0028912073	0.0015840177	0.0017956376	0.0075111976	0.0044492448	0.0070886799	0.0042194009	0.0021015265	0.0029872775	0.0022468117	0.0105689848	0.0062122061	0.006535732	0.0089011193	0.0057230982	0.0025136571	0.004404948	0.0013443269	1
1.106	0.9498999757	0.3183098862	0.0015807868	0.0010750556	0.0019529258	0.0033065567	0.0026114447	0.0018033837	0.0033279092	0.002026704	0.0053077722	0.0041664804	0.0033515548	0.0025582318	0.0048052559	0.0026770351	0.0010901436	0.0076813868	0.0059560029	0.0047089384	0.003916013	0.0033653957	0.0064106521	0.0031511644	0.0019557159	0.0056103241	1
1.1096	0.9501771859	0.3183098862	0.000846049	0.0002631296	0.0028335397	0.001662041	0.0038390154	0.0002955412	0.0044529525	0.0021967103	0.0024392047	0.0058106554	0.0049779231	0.000102608	0.0056432363	0.0028870061	0.0079604159	0.0032094175	0.0077939271	0.0067496341	0.0048912682	0.0004228474	0.0061983062	0.0033494762	0.009340619	0.0089403509	1
1.0921	0.9491214735	0.3183098862	0.0014141639	0.0030158648	0.0012661288	0.0028968687	0.0005510207	0.0046325205	0.0020885506	0.0034859105	0.0045071757	0.0007126985	0.0003095601	0.0056271163	0.0028771332	0.0045782827	0.0010587849	0.0062825998	0.0007494081	0.0002676493	0.0008516958	0.0057004057	0.0036163618	0.0052783097	0.0013158641	0.0036598547	1
1.1034	0.9495926964	0.3183098862	0.0007613166	0.0037139427	0.0014956516	0.001645048	0.0044501901	0.0060041859	0.0023662328	0.0038005428	0.0027674661	0.0067591883	0.0060273443	0.0079750699	0.003034848	0.0045608389	0.0014088394	0.0042281277	0.0091195935	0.0082282139	0.00370941	0.0094249842	0.0033992068	0.0045041387	0.0013819617	0.0068249242	1
1.0998	0.9491214735	0.3183098862	0.0014141639	0.0030158648	0.0012661288	0.0028968687	0.0005510207	0.0046325205	0.0020885506	0.0034859105	0.0045071757	0.0007126985	0.0003095601	0.0056271163	0.0028771332	0.0045782827	0.0010587849	0.0062825998	0.0007494081	0.0002676493	0.0008516958	0.0057004057	0.0036163618	0.0052783097	0.0013158641	0.0036598547	1
1.1025	0.9433151123	0.3183098862	0.0006485119	0.0023266762	0.0014911963	0.0014103035	0.0036720092	0.0036912792	0.00250711	0.0028445783	0.002395198	0.0056695234	0.0038276327	0.0047310424	0.0035518432	0.0031662034	0.0013778237	0.0036987852	0.0078138173	0.0052662157	0.0028765635	0.0052339878	0.0046288554	0.0026374964	0.0016996088	0.0093922546	1
1.0945	0.9473603731	0.3183098862	0.0019417831	0.0003355568	0.0019033323	0.0039385757	0.0010039488	0.0003917289	0.0030681454	0.001108617	0.0060249007	0.0017712053	0.0026531409	0.0001794513	0.0040841162	0.0012247763	0.0065114285	0.0081918368	0.0028643944	0.0039323781	0.0034851994	0.0004366465	0.0049129558	0.0009655136	0.0086690435	0.0083852917	1
1.0945	0.9473603731	0.3183098862	0.0019417831	0.0003355568	0.0019033323	0.0039385757	0.0010039488	0.0003917289	0.0030681454	0.001108617	0.0060249007	0.0017712053	0.0026531409	0.0001794513	0.0040841162	0.0012247763	0.0065114285	0.0081918368	0.0028643944	0.0039323781	0.0034851994	0.0004366465	0.0049129558	0.0009655136	0.0086690435	0.0083852917	1
1.0945	0.9473603731	0.3183098862	0.0019417831	0.0003355568	0.0019033323	0.0039385757	0.0010039488	0.0003917289	0.0030681454	0.001108617	0.0060249007	0.0017712053	0.0026531409	0.0001794513	0.0040841162	0.0012247763	0.0065114285	0.0081918368	0.0028643944	0.0039323781	0.0034851994	0.0004366465	0.0049129558	0.0009655136	0.0086690435	0.0083852917	1
1.0921	0.9491214735	0.3183098862	0.0014141639	0.0030158648	0.0012661288	0.0028968687	0.0005510207	0.0046325205	0.0020885506	0.0034859105	0.0045071757	0.0007126985	0.0003095601	0.0056271163	0.0028771332	0.0045782827	0.0010587849	0.0062825998	0.0007494081	0.0002676493	0.0008516958	0.0057004057	0.0036163618	0.0052783097	0.0013158641	0.0036598547	1
1.0995	0.9473603731	0.3183098862	0.0019417831	0.0003355568	0.0019033323	0.0039385757	0.0010039488	0.0003917289	0.0030681454	0.001108617	0.0060249007	0.0017712053	0.0026531409	0.0001794513	0.0040841162	0.0012247763	0.0065114285	0.0081918368	0.0028643944	0.0039323781	0.0034851994	0.0004366465	0.0049129558	0.0009655136	0.0086690435	0.0083852917	1
1.0945	0.9473603731	0.3183098862	0.0019417831	0.0003355568	0.0019033323	0.0039385757	0.0010039488	0.0003917289	0.0030681454	0.001108617	0.0060249007	0.0017712053	0.0026531409	0.0001794513	0.0040841162	0.0012247763	0.0065114285	0.0081918368	0.0028643944	0.0039323781	0.0034851994	0.0004366465	0.0049129558	0.0009655136	0.0086690435	0.0083852917	1
1.0945	0.9473603731	0.3183098862	0.0019417831	0.0003355568	0.0019033323	0.0039385757	0.0010039488	0.0003917289	0.0030681454	0.001108617	0.0060249007	0.0017712053	0.0026531409	0.0001794513	0.0040841162	0.0012247763	0.0065114285	0.0081918368	0.0028643944	0.0039323781	0.0034851994	0.0004366465	0.0049129558	0.0009655136	0.0086690435	0.0083852917	1
1.1261	0.945839187	0.3183098862	0.0012737245	0.0011016222	0.0008704486	0.0025874164	0.0017697456	0.0019310507	0.0012504943	0.0024500183	0.0039673763	0.0026249847	0.0048456314	0.0028944479	0.0013132179	0.0035896764	0.0081365537	0.005411061	0.0034634967	0.0069365285	0.0101105622	0.0040272375	0.000972269	0.0049047459	0.0095879422	0.0038425267	1
1.1064	0.9498999757	0.3183098862	0.0015807868	0.0010750556	0.0019529258	0.0033065567	0.0026114447	0.0018033837	0.0033279092	0.002026704	0.0053077722	0.0041664804	0.0033515548	0.0025582318	0.0048052559	0.0026770351	0.0010901436	0.0076813868	0.0059560029	0.0047089384	0.003916013	0.0033653957	0.0064106521	0.0031511644	0.0019557159	0.0056103241	1
1.0995	0.9473603731	0.3183098862	0.0019417831	0.0003355568	0.0019033323	0.0039385757	0.0010039488	0.0003917289	0.0030681454	0.001108617	0.0060249007	0.0017712053	0.0026531409	0.0001794513	0.0040841162	0.0012247763	0.0065114285	0.0081918368	0.0028643944	0.0039323781	0.0034851994	0.0004366465	0.0049129558	0.0009655136	0.0086690435	0.0083852917	1
1.1214	0.9492846041	0.3183098862	0.0021463275	0.0010146128	0.0014078694	0.0043198929	0.0009520795	0.0017599964	0.0022137883	0.0038750176	0.0065276773	0.001282041	0.0019755772	0.0026227337	0.0028110308	0.0050790539	0.0033234213	0.0087340939	0.001496945	0.0022433575	0.0089858994	0.003673661	0.0031138509	0.0059057813	0.0046678479	0.0056165035	1
1.1076	0.9448374479	0.3183098862	0.0027312969	0.000366087	0.0020350252	0.0055277476	0.000844672	0.0008198123	0.003261318	0.00435872	0.0084347455	0.0009637523	0.0015908852	0.0016072321	0.0042913744	0.0057661746	0.0041190282	0.0114556066	0.0007930979	0.0023622722	0.0067304266	0.0028928456	0.0050477886	0.006779133	0.0054033657	0.0044126875	1
1.1202	0.9451039797	0.3183098862	0.0015903674	0.0010490626	0.0008852075	0.0032152797	0.0029840367	0.0016663534	0.0014755963	0.0050788784	0.0048930302	0.0045926377	0.0022894977	0.0021466613	0.0021060128	0.0070393861	0.0029292231	0.0066067831	0.0063461935	0.0034927806	0.0065590551	0.0024114018	0.0028770739	0.0089479504	0.0037859429	0.0053635629	1
1.114	0.9517163777	0.3183098862	0.0018497158	0.0002931383	0.0013547293	0.0037763003	0.0016906949	0.0001776468	0.0021781405	0.0043821523	0.005838165	0.0023558334	0.0007910677	0.0004275189	0.002877411	0.0058446519	0.002513317	0.0080547587	0.0028403244	0.0013290018	0.0051556141	0.0017554601	0.0033955635	0.006957205	0.0033167983	0.0031305077	1
1.1173	0.9517163777	0.3183098862	0.0018497158	0.0002931383	0.0013547293	0.0037763003	0.0016906949	0.0001776468	0.0021781405	0.0043821523	0.005838165	0.0023558334	0.0007910677	0.0004275189	0.002877411	0.0058446519	0.002513317	0.0080547587	0.0028403244	0.0013290018	0.0051556141	0.0017554601	0.0033955635	0.006957205	0.0033167983	0.0031305077	1
1.1044	0.9447328796	0.3183098862	0.0006545001	0.0031167448	0.0016863767	0.0012632068	0.004789659	0.005144376	0.0028912073	0.0015840177	0.0017956376	0.0075111976	0.0044492448	0.0070886799	0.0042194009	0.0021015265	0.0029872775	0.0022468117	0.0105689848	0.0062122061	0.006535732	0.0089011193	0.0057230982	0.0025136571	0.004404948	0.0013443269	1
1.109	0.9507385952	0.3183098862	0.0014438973	0.0004038242	0.0005660764	0.0029229739	0.0019951973	0.0007354389	0.0008256209	0.0017881715	0.0044569447	0.0029510614	0.0037559639	0.0011501545	0.0010142686	0.0021976466	0.0069693242	0.0060326314	0.0038794164	0.0055255894	0.0128241329	0.0016603988	0.0014774231	0.0023138814	0.0084708701	0.0013864677	1
1.1011	0.9473603731	0.3183098862	0.0019417831	0.0003355568	0.0019033323	0.0039385757	0.0010039488	0.0003917289	0.0030681454	0.001108617	0.0060249007	0.0017712053	0.0026531409	0.0001794513	0.0040841162	0.0012247763	0.0065114285	0.0081918368	0.0028643944	0.0039323781	0.0034851994	0.0004366465	0.0049129558	0.0009655136	0.0086690435	0.0083852917	1
1.0936	0.944810071	0.3183098862	0.001496992	0.0016615438	0.0015073082	0.0031519165	0.0038552029	0.0026802177	0.0024693917	0.0008596169	0.0051091206	0.0060016255	0.0063649549	0.0035449387	0.0033669511	0.001379532	0.0027684967	0.0074820613	0.0083469462	0.0087337091	0.0039745438	0.0041581159	0.0041768101	0.0022045463	0.0036478456	0.0075448833	1
1.0995	0.9473603731	0.3183098862	0.0019417831	0.0003355568	0.0019033323	0.0039385757	0.0010039488	0.0003917289	0.0030681454	0.001108617	0.0060249007	0.0017712053	0.0026531409	0.0001794513	0.0040841162	0.0012247763	0.0065114285	0.0081918368	0.0028643944	0.0039323781	0.0034851994	0.0004366465	0.0049129558	0.0009655136	0.0086690435	0.0083852917	1
1.115	0.9433151123	0.3183098862	0.0006485119	0.0023266762	0.0014911963	0.0014103035	0.0036720092	0.0036912792	0.00250711	0.0028445783	0.002395198	0.0056695234	0.0038276327	0.0047310424	0.0035518432	0.0031662034	0.0013778237	0.0036987852	0.0078138173	0.0052662157	0.0028765635	0.0052339878	0.0046288554	0.0026374964	0.0016996088	0.0093922546	1
1.1065	0.9517163777	0.3183098862	0.0018497158	0.0002931383	0.0013547293	0.0037763003	0.0016906949	0.0001776468	0.0021781405	0.0043821523	0.005838165	0.0023558334	0.0007910677	0.0004275189	0.002877411	0.0058446519	0.002513317	0.0080547587	0.0028403244	0.0013290018	0.0051556141	0.0017554601	0.0033955635	0.006957205	0.0033167983	0.0031305077	1
1.0995	0.9473603731	0.3183098862	0.0019417831	0.0003355568	0.0019033323	0.0039385757	0.0010039488	0.0003917289	0.0030681454	0.001108617	0.0060249007	0.0017712053	0.0026531409	0.0001794513	0.0040841162	0.0012247763	0.0065114285	0.0081918368	0.0028643944	0.0039323781	0.0034851994	0.0004366465	0.0049129558	0.0009655136	0.0086690435	0.0083852917	1
1.1011	0.9473603731	0.3183098862	0.0019417831	0.0003355568	0.0019033323	0.0039385757	0.0010039488	0.0003917289	0.0030681454	0.001108617	0.0060249007	0.0017712053	0.0026531409	0.0001794513	0.0040841162	0.0012247763	0.0065114285	0.0081918368	0.0028643944	0.0039323781	0.0034851994	0.0004366465	0.0049129558	0.0009655136	0.0086690435	0.0083852917	1
1.1202	0.9451039797	0.3183098862	0.0015903674	0.0010490626	0.0008852075	0.0032152797	0.0029840367	0.0016663534	0.0014755963	0.0050788784	0.0048930302	0.0045926377	0.0022894977	0.0021466613	0.0021060128	0.0070393861	0.0029292231	0.0066067831	0.0063461935	0.0034927806	0.0065590551	0.0024114018	0.0028770739	0.0089479504	0.0037859429	0.0053635629	1
1.0995	0.9473603731	0.3183098862	0.0019417831	0.0003355568	0.0019033323	0.0039385757	0.0010039488	0.0003917289	0.0030681454	0.001108617	0.0060249007	0.0017712053	0.0026531409	0.0001794513	0.0040841162	0.0012247763	0.0065114285	0.0081918368	0.0028643944	0.0039323781	0.0034851994	0.0004366465	0.0049129558	0.0009655136	0.0086690435	0.0083852917	1
1.1011	0.9473603731	0.3183098862	0.0019417831	0.0003355568	0.0019033323	0.0039385757	0.0010039488	0.0003917289	0.0030681454	0.001108617	0.0060249007	0.0017712053	0.0026531409	0.0001794513	0.0040841162	0.0012247763	0.0065114285	0.0081918368	0.0028643944	0.0039323781	0.0034851994	0.0004366465	0.0049129558	0.0009655136	0.0086690435	0.0083852917	1
1.1214	0.9492846041	0.3183098862	0.0021463275	0.0010146128	0.0014078694	0.0043198929	0.0009520795	0.0017599964	0.0022137883	0.0038750176	0.0065276773	0.001282041	0.0019755772	0.0026227337	0.0028110308	0.0050790539	0.0033234213	0.0087340939	0.001496945	0.0022433575	0.0089858994	0.003673661	0.0031138509	0.0059057813	0.0046678479	0.0056165035	1
1.1011	0.9473603731	0.3183098862	0.0019417831	0.0003355568	0.0019033323	0.0039385757	0.0010039488	0.0003917289	0.0030681454	0.001108617	0.0060249007	0.0017712053	0.0026531409	0.0001794513	0.0040841162	0.0012247763	0.0065114285	0.0081918368	0.0028643944	0.0039323781	0.0034851994	0.0004366465	0.0049129558	0.0009655136	0.0086690435	0.0083852917	1
1.0962	0.9498999757	0.3183098862	0.0015807868	0.0010750556	0.0019529258	0.0033065567	0.0026114447	0.0018033837	0.0033279092	0.002026704	0.0053077722	0.0041664804	0.0033515548	0.0025582318	0.0048052559	0.0026770351	0.0010901436	0.0076813868	0.0059560029	0.0047089384	0.003916013	0.0033653957	0.0064106521	0.0031511644	0.0019557159	0.0056103241	1
1.0945	0.9473603731	0.3183098862	0.0019417831	0.0003355568	0.0019033323	0.0039385757	0.0010039488	0.0003917289	0.0030681454	0.001108617	0.0060249007	0.0017712053	0.0026531409	0.0001794513	0.0040841162	0.0012247763	0.0065114285	0.0081918368	0.0028643944	0.0039323781	0.0034851994	0.0004366465	0.0049129558	0.0009655136	0.0086690435	0.0083852917	1
1.0945	0.9473603731	0.3183098862	0.0019417831	0.0003355568	0.0019033323	0.0039385757	0.0010039488	0.0003917289	0.0030681454	0.001108617	0.0060249007	0.0017712053	0.0026531409	0.0001794513	0.0040841162	0.0012247763	0.0065114285	0.0081918368	0.0028643944	0.0039323781	0.0034851994	0.0004366465	0.0049129558	0.0009655136	0.0086690435	0.0083852917	1
1.1026	0.9473603731	0.3183098862	0.0019417831	0.0003355568	0.0019033323	0.0039385757	0.0010039488	0.0003917289	0.0030681454	0.001108617	0.0060249007	0.0017712053	0.0026531409	0.0001794513	0.0040841162	0.0012247763	0.0065114285	0.0081918368	0.0028643944	0.0039323781	0.0034851994	0.0004366465	0.0049129558	0.0009655136	0.0086690435	0.0083852917	1
1.0962	0.9498999757	0.3183098862	0.0015807868	0.0010750556	0.0019529258	0.0033065567	0.0026114447	0.0018033837	0.0033279092	0.002026704	0.0053077722	0.0041664804	0.0033515548	0.0025582318	0.0048052559	0.0026770351	0.0010901436	0.0076813868	0.0059560029	0.0047089384	0.003916013	0.0033653957	0.0064106521	0.0031511644	0.0019557159	0.0056103241	1
1.1039	0.9497853269	0.3183098862	0.0014402903	0.002443743	0.0023683971	0.0028697199	0.0041658568	0.0040637541	0.0039870159	0.0026793799	0.0042812972	0.0065435858	0.0056666025	0.0056627115	0.0056664724	0.0035825314	0.0035559679	0.0056716502	0.009227459	0.0079001334	0.0083749181	0.0072177224	0.0074379425	0.0043144769	0.005206732	0.003337898	1
1.0945	0.9473603731	0.3183098862	0.0019417831	0.0003355568	0.0019033323	0.0039385757	0.0010039488	0.0003917289	0.0030681454	0.001108617	0.0060249007	0.0017712053	0.0026531409	0.0001794513	0.0040841162	0.0012247763	0.0065114285	0.0081918368	0.0028643944	0.0039323781	0.0034851994	0.0004366465	0.0049129558	0.0009655136	0.0086690435	0.0083852917	1
1.0995	0.9473603731	0.3183098862	0.0019417831	0.0003355568	0.0019033323	0.0039385757	0.0010039488	0.0003917289	0.0030681454	0.001108617	0.0060249007	0.0017712053	0.0026531409	0.0001794513	0.0040841162	0.0012247763	0.0065114285	0.0081918368	0.0028643944	0.0039323781	0.0034851994	0.0004366465	0.0049129558	0.0009655136	0.0086690435	0.0083852917	1
1.0945	0.9473603731	0.3183098862	0.0019417831	0.0003355568	0.0019033323	0.0039385757	0.0010039488	0.0003917289	0.0030681454	0.001108617	0.0060249007	0.0017712053	0.0026531409	0.0001794513	0.0040841162	0.0012247763	0.0065114285	0.0081918368	0.0028643944	0.0039323781	0.0034851994	0.0004366465	0.0049129558	0.0009655136	0.0086690435	0.0083852917	1
1.1173	0.9439585817	0.3183098862	0.0015261714	0.0010481198	0.0008952675	0.0031045448	0.0029932004	0.0016618524	0.0015650875	0.0050856775	0.0047686447	0.0046473741	0.0022212886	0.0021348758	0.0023787428	0.0070284615	0.0029014944	0.0065116099	0.0065040944	0.0032319214	0.0066195521	0.0023881325	0.0034427352	0.0088890008	0.0038440316	0.0053253129	1
1.0912	0.9497853269	0.3183098862	0.0014402903	0.002443743	0.0023683971	0.0028697199	0.0041658568	0.0040637541	0.0039870159	0.0026793799	0.0042812972	0.0065435858	0.0056666025	0.0056627115	0.0056664724	0.0035825314	0.0035559679	0.0056716502	0.009227459	0.0079001334	0.0083749181	0.0072177224	0.0074379425	0.0043144769	0.005206732	0.003337898	1
1.1152	0.9493556854	0.3183098862	0.0017504059	0.0004219375	0.0029739422	0.0034929589	0.0014729152	0.0008295962	0.0047201311	0.0033332174	0.0052228218	0.0023220509	0.0039348811	0.0014279449	0.0060874299	0.0046701704	0.0073768356	0.0069392183	0.0032802067	0.0053483805	0.0079740094	0.002292144	0.0068927862	0.0059854244	0.008905743	0.0027912233	1
1.1011	0.9473603731	0.3183098862	0.0019417831	0.0003355568	0.0019033323	0.0039385757	0.0010039488	0.0003917289	0.0030681454	0.001108617	0.0060249007	0.0017712053	0.0026531409	0.0001794513	0.0040841162	0.0012247763	0.0065114285	0.0081918368	0.0028643944	0.0039323781	0.0034851994	0.0004366465	0.0049129558	0.0009655136	0.0086690435	0.0083852917	1
1.0972	0.9430478601	0.3183098862	0.0007954421	0.0030094223	0.0012654862	0.0016454683	0.0005542259	0.004599686	0.002087179	0.0034877039	0.0025996844	0.0007390355	0.0003215205	0.0055327029	0.0028744244	0.004585297	0.0010603372	0.0036934598	0.000822554	0.0003013993	0.0008461629	0.0054915797	0.0036108574	0.0052927658	0.001314857	0.003655021	1
1.1226	0.9493556854	0.3183098862	0.0017504059	0.0004219375	0.0029739422	0.0034929589	0.0014729152	0.0008295962	0.0047201311	0.0033332174	0.0052228218	0.0023220509	0.0039348811	0.0014279449	0.0060874299	0.0046701704	0.0073768356	0.0069392183	0.0032802067	0.0053483805	0.0079740094	0.002292144	0.0068927862	0.0059854244	0.008905743	0.0027912233	1
1.0899	0.9498864805	0.3183098862	0.000814251	0.0030369951	0.0012859209	0.001765751	0.0044286593	0.0049375231	0.0020892394	0.0017122159	0.0029840417	0.0068449013	0.0069462894	0.0066248096	0.0028142264	0.0020492926	0.0019972787	0.0045759396	0.0094420435	0.0095277292	0.0045909646	0.0079653073	0.0034421129	0.0021097906	0.00248516	0.0067179672	1
1.0947	0.9448374479	0.3183098862	0.0027312969	0.000366087	0.0020350252	0.0055277476	0.000844672	0.0008198123	0.003261318	0.00435872	0.0084347455	0.0009637523	0.0015908852	0.0016072321	0.0042913744	0.0057661746	0.0041190282	0.0114556066	0.0007930979	0.0023622722	0.0067304266	0.0028928456	0.0050477886	0.006779133	0.0054033657	0.0044126875	1
1.1039	0.9497853269	0.3183098862	0.0014402903	0.002443743	0.0023683971	0.0028697199	0.0041658568	0.0040637541	0.0039870159	0.0026793799	0.0042812972	0.0065435858	0.0056666025	0.0056627115	0.0056664724	0.0035825314	0.0035559679	0.0056716502	0.009227459	0.0079001334	0.0083749181	0.0072177224	0.0074379425	0.0043144769	0.005206732	0.003337898	1
1.0995	0.9473603731	0.3183098862	0.0019417831	0.0003355568	0.0019033323	0.0039385757	0.0010039488	0.0003917289	0.0030681454	0.001108617	0.0060249007	0.0017712053	0.0026531409	0.0001794513	0.0040841162	0.0012247763	0.0065114285	0.0081918368	0.0028643944	0.0039323781	0.0034851994	0.0004366465	0.0049129558	0.0009655136	0.0086690435	0.0083852917	1
1.1026	0.9473603731	0.3183098862	0.0019417831	0.0003355568	0.0019033323	0.0039385757	0.0010039488	0.0003917289	0.0030681454	0.001108617	0.0060249007	0.0017712053	0.0026531409	0.0001794513	0.0040841162	0.0012247763	0.0065114285	0.0081918368	0.0028643944	0.0039323781	0.0034851994	0.0004366465	0.0049129558	0.0009655136	0.0086690435	0.0083852917	1
1.0921	0.9491214735	0.3183098862	0.0014141639	0.0030158648	0.0012661288	0.0028968687	0.0005510207	0.0046325205	0.0020885506	0.0034859105	0.0045071757	0.0007126985	0.0003095601	0.0056271163	0.0028771332	0.0045782827	0.0010587849	0.0062825998	0.0007494081	0.0002676493	0.0008516958	0.0057004057	0.0036163618	0.0052783097	0.0013158641	0.0036598547	1
1.0945	0.9473603731	0.3183098862	0.0019417831	0.0003355568	0.0019033323	0.0039385757	0.0010039488	0.0003917289	0.0030681454	0.001108617	0.0060249007	0.0017712053	0.0026531409	0.0001794513	0.0040841162	0.0012247763	0.0065114285	0.0081918368	0.0028643944	0.0039323781	0.0034851994	0.0004366465	0.0049129558	0.0009655136	0.0086690435	0.0083852917	1
1.0945	0.9473603731	0.3183098862	0.0019417831	0.0003355568	0.0019033323	0.0039385757	0.0010039488	0.0003917289	0.0030681454	0.001108617	0.0060249007	0.0017712053	0.0026531409	0.0001794513	0.0040841162	0.0012247763	0.0065114285	0.0081918368	0.0028643944	0.0039323781	0.0034851994	0.0004366465	0.0049129558	0.0009655136	0.0086690435	0.0083852917	1
1.1011	0.9473603731	0.3183098862	0.0019417831	0.0003355568	0.0019033323	0.0039385757	0.0010039488	0.0003917289	0.0030681454	0.001108617	0.0060249007	0.0017712053	0.0026531409	0.0001794513	0.0040841162	0.0012247763	0.0065114285	0.0081918368	0.0028643944	0.0039323781	0.0034851994	0.0004366465	0.0049129558	0.0009655136	0.0086690435	0.0083852917	1
1.1236	0.9447328796	0.3183098862	0.0006545001	0.0031167448	0.0016863767	0.0012632068	0.004789659	0.005144376	0.0028912073	0.0015840177	0.0017956376	0.0075111976	0.0044492448	0.0070886799	0.0042194009	0.0021015265	0.0029872775	0.0022468117	0.0105689848	0.0062122061	0.006535732	0.0089011193	0.0057230982	0.0025136571	0.004404948	0.0013443269	1
1.0945	0.9473603731	0.3183098862	0.0019417831	0.0003355568	0.0019033323	0.0039385757	0.0010039488	0.0003917289	0.0030681454	0.001108617	0.0060249007	0.0017712053	0.0026531409	0.0001794513	0.0040841162	0.0012247763	0.0065114285	0.0081918368	0.0028643944	0.0039323781	0.0034851994	0.0004366465	0.0049129558	0.0009655136	0.0086690435	0.0083852917	1
1.0945	0.9473603731	0.3183098862	0.0019417831	0.0003355568	0.0019033323	0.0039385757	0.0010039488	0.0003917289	0.0030681454	0.001108617	0.0060249007	0.0017712053	0.0026531409	0.0001794513	0.0040841162	0.0012247763	0.0065114285	0.0081918368	0.0028643944	0.0039323781	0.0034851994	0.0004366465	0.0049129558	0.0009655136	0.0086690435	0.0083852917	1
1.113	0.945839187	0.3183098862	0.0012737245	0.0011016222	0.0008704486	0.0025874164	0.0017697456	0.0019310507	0.0012504943	0.0024500183	0.0039673763	0.0026249847	0.0048456314	0.0028944479	0.0013132179	0.0035896764	0.0081365537	0.005411061	0.0034634967	0.0069365285	0.0101105622	0.0040272375	0.000972269	0.0049047459	0.0095879422	0.0038425267	1
1.1101	0.9448374479	0.3183098862	0.0027312969	0.000366087	0.0020350252	0.0055277476	0.000844672	0.0008198123	0.003261318	0.00435872	0.0084347455	0.0009637523	0.0015908852	0.0016072321	0.0042913744	0.0057661746	0.0041190282	0.0114556066	0.0007930979	0.0023622722	0.0067304266	0.0028928456	0.0050477886	0.006779133	0.0054033657	0.0044126875	1
1.1026	0.9473603731	0.3183098862	0.0019417831	0.0003355568	0.0019033323	0.0039385757	0.0010039488	0.0003917289	0.0030681454	0.001108617	0.0060249007	0.0017712053	0.0026531409	0.0001794513	0.0040841162	0.0012247763	0.0065114285	0.0081918368	0.0028643944	0.0039323781	0.0034851994	0.0004366465	0.0049129558	0.0009655136	0.0086690435	0.0083852917	1
1.1011	0.9473603731	0.3183098862	0.0019417831	0.0003355568	0.0019033323	0.0039385757	0.0010039488	0.0003917289	0.0030681454	0.001108617	0.0060249007	0.0017712053	0.0026531409	0.0001794513	0.0040841162	0.0012247763	0.0065114285	0.0081918368	0.0028643944	0.0039323781	0.0034851994	0.0004366465	0.0049129558	0.0009655136	0.0086690435	0.0083852917	1
1.1032	0.9507385952	0.3183098862	0.0014438973	0.0004038242	0.0005660764	0.0029229739	0.0019951973	0.0007354389	0.0008256209	0.0017881715	0.0044569447	0.0029510614	0.0037559639	0.0011501545	0.0010142686	0.0021976466	0.0069693242	0.0060326314	0.0038794164	0.0055255894	0.0128241329	0.0016603988	0.0014774231	0.0023138814	0.0084708701	0.0013864677	1
1.105	0.9466886989	0.3183098862	0.0004407762	0.0043977186	0.0027251043	0.0009594667	0.0032796616	0.0071032326	0.0044655504	0.0026052403	0.001649334	0.0049878942	0.0073889398	0.0094201131	0.0060836877	0.0027176315	0.0056605669	0.0026106543	0.0067386864	0.009996913	0.0046285119	0.0111031132	0.0075163813	0.0018373182	0.006962103	0.0103399128	1
1.0945	0.9473603731	0.3183098862	0.0019417831	0.0003355568	0.0019033323	0.0039385757	0.0010039488	0.0003917289	0.0030681454	0.001108617	0.0060249007	0.0017712053	0.0026531409	0.0001794513	0.0040841162	0.0012247763	0.0065114285	0.0081918368	0.0028643944	0.0039323781	0.0034851994	0.0004366465	0.0049129558	0.0009655136	0.0086690435	0.0083852917	1
1.1181	0.9507385952	0.3183098862	0.0014438973	0.0004038242	0.0005660764	0.0029229739	0.0019951973	0.0007354389	0.0008256209	0.0017881715	0.0044569447	0.0029510614	0.0037559639	0.0011501545	0.0010142686	0.0021976466	0.0069693242	0.0060326314	0.0038794164	0.0055255894	0.0128241329	0.0016603988	0.0014774231	0.0023138814	0.0084708701	0.0013864677	1
1.1011	0.9473603731	0.3183098862	0.0019417831	0.0003355568	0.0019033323	0.0039385757	0.0010039488	0.0003917289	0.0030681454	0.001108617	0.0060249007	0.0017712053	0.0026531409	0.0001794513	0.0040841162	0.0012247763	0.0065114285	0.0081918368	0.0028643944	0.0039323781	0.0034851994	0.0004366465	0.0049129558	0.0009655136	0.0086690435	0.0083852917	1
1.1036	0.9498864805	0.3183098862	0.000814251	0.0030369951	0.0012859209	0.001765751	0.0044286593	0.0049375231	0.0020892394	0.0017122159	0.0029840417	0.0068449013	0.0069462894	0.0066248096	0.0028142264	0.0020492926	0.0019972787	0.0045759396	0.0094420435	0.0095277292	0.0045909646	0.0079653073	0.0034421129	0.0021097906	0.00248516	0.0067179672	1
1.1026	0.9473603731	0.3183098862	0.0019417831	0.0003355568	0.0019033323	0.0039385757	0.0010039488	0.0003917289	0.0030681454	0.001108617	0.0060249007	0.0017712053	0.0026531409	0.0001794513	0.0040841162	0.0012247763	0.0065114285	0.0081918368	0.0028643944	0.0039323781	0.0034851994	0.0004366465	0.0049129558	0.0009655136	0.0086690435	0.0083852917	1
1.1092	0.9430478601	0.3183098862	0.0007954421	0.0030094223	0.0012654862	0.0016454683	0.0005542259	0.004599686	0.002087179	0.0034877039	0.0025996844	0.0007390355	0.0003215205	0.0055327029	0.0028744244	0.004585297	0.0010603372	0.0036934598	0.000822554	0.0003013993	0.0008461629	0.0054915797	0.0036108574	0.0052927658	0.001314857	0.003655021	1
1.1202	0.9451039797	0.3183098862	0.0015903674	0.0010490626	0.0008852075	0.0032152797	0.0029840367	0.0016663534	0.0014755963	0.0050788784	0.0048930302	0.0045926377	0.0022894977	0.0021466613	0.0021060128	0.0070393861	0.0029292231	0.0066067831	0.0063461935	0.0034927806	0.0065590551	0.0024114018	0.0028770739	0.0089479504	0.0037859429	0.0053635629	1
1.1013	0.9495926964	0.3183098862	0.0007613166	0.0037139427	0.0014956516	0.001645048	0.0044501901	0.0060041859	0.0023662328	0.0038005428	0.0027674661	0.0067591883	0.0060273443	0.0079750699	0.003034848	0.0045608389	0.0014088394	0.0042281277	0.0091195935	0.0082282139	0.00370941	0.0094249842	0.0033992068	0.0045041387	0.0013819617	0.0068249242	1
1.1011	0.9473603731	0.3183098862	0.0019417831	0.0003355568	0.0019033323	0.0039385757	0.0010039488	0.0003917289	0.0030681454	0.001108617	0.0060249007	0.0017712053	0.0026531409	0.0001794513	0.0040841162	0.0012247763	0.0065114285	0.0081918368	0.0028643944	0.0039323781	0.0034851994	0.0004366465	0.0049129558	0.0009655136	0.0086690435	0.0083852917	1
1.0947	0.9501771859	0.3183098862	0.000846049	0.0002631296	0.0028335397	0.001662041	0.0038390154	0.0002955412	0.0044529525	0.0021967103	0.0024392047	0.0058106554	0.0049779231	0.000102608	0.0056432363	0.0028870061	0.0079604159	0.0032094175	0.0077939271	0.0067496341	0.0048912682	0.0004228474	0.0061983062	0.0033494762	0.009340619	0.0089403509	1
1.1011	0.9473603731	0.3183098862	0.0019417831	0.0003355568	0.0019033323	0.0039385757	0.0010039488	0.0003917289	0.0030681454	0.001108617	0.0060249007	0.0017712053	0.0026531409	0.0001794513	0.0040841162	0.0012247763	0.0065114285	0.0081918368	0.0028643944	0.0039323781	0.0034851994	0.0004366465	0.0049129558	0.0009655136	0.0086690435	0.0083852917	1
1.0943	0.9433151123	0.3183098862	0.0006485119	0.0023266762	0.0014911963	0.0014103035	0.0036720092	0.0036912792	0.00250711	0.0028445783	0.002395198	0.0056695234	0.0038276327	0.0047310424	0.0035518432	0.0031662034	0.0013778237	0.0036987852	0.0078138173	0.0052662157	0.0028765635	0.0052339878	0.0046288554	0.0026374964	0.0016996088	0.0093922546	1
1.1011	0.9473603731	0.3183098862	0.0019417831	0.0003355568	0.0019033323	0.0039385757	0.0010039488	0.0003917289	0.0030681454	0.001108617	0.0060249007	0.0017712053	0.0026531409	0.0001794513	0.0040841162	0.0012247763	0.0065114285	0.0081918368	0.0028643944	0.0039323781	0.0034851994	0.0004366465	0.0049129558	0.0009655136	0.0086690435	0.0083852917	1
1.1105	0.9433151123	0.3183098862	0.0006485119	0.0023266762	0.0014911963	0.0014103035	0.0036720092	0.0036912792	0.00250711	0.0028445783	0.002395198	0.0056695234	0.0038276327	0.0047310424	0.0035518432	0.0031662034	0.0013778237	0.0036987852	0.0078138173	0.0052662157	0.0028765635	0.0052339878	0.0046288554	0.0026374964	0.0016996088	0.0093922546	1
1.1026	0.9473603731	0.3183098862	0.0019417831	0.0003355568	0.0019033323	0.0039385757	0.0010039488	0.0003917289	0.0030681454	0.001108617	0.0060249007	0.0017712053	0.0026531409	0.0001794513	0.0040841162	0.0012247763	0.0065114285	0.0081918368	0.0028643944	0.0039323781	0.0034851994	0.0004366465	0.0049129558	0.0009655136	0.0086690435	0.0083852917	1
1.1011	0.9473603731	0.3183098862	0.0019417831	0.0003355568	0.0019033323	0.0039385757	0.0010039488	0.0003917289	0.0030681454	0.001108617	0.0060249007	0.0017712053	0.0026531409	0.0001794513	0.0040841162	0.0012247763	0.0065114285	0.0081918368	0.0028643944	0.0039323781	0.0034851994	0.0004366465	0.0049129558	0.0009655136	0.0086690435	0.0083852917	1
1.1011	0.9473603731	0.3183098862	0.0019417831	0.0003355568	0.0019033323	0.0039385757	0.0010039488	0.0003917289	0.0030681454	0.001108617	0.0060249007	0.0017712053	0.0026531409	0.0001794513	0.0040841162	0.0012247763	0.0065114285	0.0081918368	0.0028643944	0.0039323781	0.0034851994	0.0004366465	0.0049129558	0.0009655136	0.0086690435	0.0083852917	1
1.1105	0.9433151123	0.3183098862	0.0006485119	0.0023266762	0.0014911963	0.0014103035	0.0036720092	0.0036912792	0.00250711	0.0028445783	0.002395198	0.0056695234	0.0038276327	0.0047310424	0.0035518432	0.0031662034	0.0013778237	0.0036987852	0.0078138173	0.0052662157	0.0028765635	0.0052339878	0.0046288554	0.0026374964	0.0016996088	0.0093922546	1
1.1011	0.9473603731	0.3183098862	0.0019417831	0.0003355568	0.0019033323	0.0039385757	0.0010039488	0.0003917289	0.0030681454	0.001108617	0.0060249007	0.0017712053	0.0026531409	0.0001794513	0.0040841162	0.0012247763	0.0065114285	0.0081918368	0.0028643944	0.0039323781	0.0034851994	0.0004366465	0.0049129558	0.0009655136	0.0086690435	0.0083852917	1
1.1196	0.9439585817	0.3183098862	0.0015261714	0.0010481198	0.0008952675	0.0031045448	0.0029932004	0.0016618524	0.0015650875	0.0050856775	0.0047686447	0.0046473741	0.0022212886	0.0021348758	0.0023787428	0.0070284615	0.0029014944	0.0065116099	0.0065040944	0.0032319214	0.0066195521	0.0023881325	0.0034427352	0.0088890008	0.0038440316	0.0053253129	1
1.1026	0.9473603731	0.3183098862	0.0019417831	0.0003355568	0.0019033323	0.0039385757	0.0010039488	0.0003917289	0.0030681454	0.001108617	0.0060249007	0.0017712053	0.0026531409	0.0001794513	0.0040841162	0.0012247763	0.0065114285	0.0081918368	0.0028643944	0.0039323781	0.0034851994	0.0004366465	0.0049129558	0.0009655136	0.0086690435	0.0083852917	1
1.1173	0.9439585817	0.3183098862	0.0015261714	0.0010481198	0.0008952675	0.0031045448	0.0029932004	0.0016618524	0.0015650875	0.0050856775	0.0047686447	0.0046473741	0.0022212886	0.0021348758	0.0023787428	0.0070284615	0.0029014944	0.0065116099	0.0065040944	0.0032319214	0.0066195521	0.0023881325	0.0034427352	0.0088890008	0.0038440316	0.0053253129	1
1.0945	0.9473603731	0.3183098862	0.0019417831	0.0003355568	0.0019033323	0.0039385757	0.0010039488	0.0003917289	0.0030681454	0.001108617	0.0060249007	0.0017712053	0.0026531409	0.0001794513	0.0040841162	0.0012247763	0.0065114285	0.0081918368	0.0028643944	0.0039323781	0.0034851994	0.0004366465	0.0049129558	0.0009655136	0.0086690435	0.0083852917	1
1.1064	0.9498999757	0.3183098862	0.0015807868	0.0010750556	0.0019529258	0.0033065567	0.0026114447	0.0018033837	0.0033279092	0.002026704	0.0053077722	0.0041664804	0.0033515548	0.0025582318	0.0048052559	0.0026770351	0.0010901436	0.0076813868	0.0059560029	0.0047089384	0.003916013	0.0033653957	0.0064106521	0.0031511644	0.0019557159	0.0056103241	1
1.1011	0.9473603731	0.3183098862	0.0019417831	0.0003355568	0.0019033323	0.0039385757	0.0010039488	0.0003917289	0.0030681454	0.001108617	0.0060249007	0.0017712053	0.0026531409	0.0001794513	0.0040841162	0.0012247763	0.0065114285	0.0081918368	0.0028643944	0.0039323781	0.0034851994	0.0004366465	0.0049129558	0.0009655136	0.0086690435	0.0083852917	1
1.1056	0.9439585817	0.3183098862	0.0015261714	0.0010481198	0.0008952675	0.0031045448	0.0029932004	0.0016618524	0.0015650875	0.0050856775	0.0047686447	0.0046473741	0.0022212886	0.0021348758	0.0023787428	0.0070284615	0.0029014944	0.0065116099	0.0065040944	0.0032319214	0.0066195521	0.0023881325	0.0034427352	0.0088890008	0.0038440316	0.0053253129	1
1.0995	0.9473603731	0.3183098862	0.0019417831	0.0003355568	0.0019033323	0.0039385757	0.0010039488	0.0003917289	0.0030681454	0.001108617	0.0060249007	0.0017712053	0.0026531409	0.0001794513	0.0040841162	0.0012247763	0.0065114285	0.0081918368	0.0028643944	0.0039323781	0.0034851994	0.0004366465	0.0049129558	0.0009655136	0.0086690435	0.0083852917	1
1.0995	0.9473603731	0.3183098862	0.0019417831	0.0003355568	0.0019033323	0.0039385757	0.0010039488	0.0003917289	0.0030681454	0.001108617	0.0060249007	0.0017712053	0.0026531409	0.0001794513	0.0040841162	0.0012247763	0.0065114285	0.0081918368	0.0028643944	0.0039323781	0.0034851994	0.0004366465	0.0049129558	0.0009655136	0.0086690435	0.0083852917	1
1.1026	0.9473603731	0.3183098862	0.0019417831	0.0003355568	0.0019033323	0.0039385757	0.0010039488	0.0003917289	0.0030681454	0.001108617	0.0060249007	0.0017712053	0.0026531409	0.0001794513	0.0040841162	0.0012247763	0.0065114285	0.0081918368	0.0028643944	0.0039323781	0.0034851994	0.0004366465	0.0049129558	0.0009655136	0.0086690435	0.0083852917	1
1.0995	0.9473603731	0.3183098862	0.0019417831	0.0003355568	0.0019033323	0.0039385757	0.0010039488	0.0003917289	0.0030681454	0.001108617	0.0060249007	0.0017712053	0.0026531409	0.0001794513	0.0040841162	0.0012247763	0.0065114285	0.0081918368	0.0028643944	0.0039323781	0.0034851994	0.0004366465	0.0049129558	0.0009655136	0.0086690435	0.0083852917	1
1.1226	0.9493556854	0.3183098862	0.0017504059	0.0004219375	0.0029739422	0.0034929589	0.0014729152	0.0008295962	0.0047201311	0.0033332174	0.0052228218	0.0023220509	0.0039348811	0.0014279449	0.0060874299	0.0046701704	0.0073768356	0.0069392183	0.0032802067	0.0053483805	0.0079740094	0.002292144	0.0068927862	0.0059854244	0.008905743	0.0027912233	1
1.0978	0.9466886989	0.3183098862	0.0004407762	0.0043977186	0.0027251043	0.0009594667	0.0032796616	0.0071032326	0.0044655504	0.0026052403	0.001649334	0.0049878942	0.0073889398	0.0094201131	0.0060836877	0.0027176315	0.0056605669	0.0026106543	0.0067386864	0.009996913	0.0046285119	0.0111031132	0.0075163813	0.0018373182	0.006962103	0.0103399128	1
1.1026	0.9473603731	0.3183098862	0.0019417831	0.0003355568	0.0019033323	0.0039385757	0.0010039488	0.0003917289	0.0030681454	0.001108617	0.0060249007	0.0017712053	0.0026531409	0.0001794513	0.0040841162	0.0012247763	0.0065114285	0.0081918368	0.0028643944	0.0039323781	0.0034851994	0.0004366465	0.0049129558	0.0009655136	0.0086690435	0.0083852917	1
1.0992	0.9466886989	0.3183098862	0.0004407762	0.0043977186	0.0027251043	0.0009594667	0.0032796616	0.0071032326	0.0044655504	0.0026052403	0.001649334	0.0049878942	0.0073889398	0.0094201131	0.0060836877	0.0027176315	0.0056605669	0.0026106543	0.0067386864	0.009996913	0.0046285119	0.0111031132	0.0075163813	0.0018373182	0.006962103	0.0103399128	1
1.0912	0.9497853269	0.3183098862	0.0014402903	0.002443743	0.0023683971	0.0028697199	0.0041658568	0.0040637541	0.0039870159	0.0026793799	0.0042812972	0.0065435858	0.0056666025	0.0056627115	0.0056664724	0.0035825314	0.0035559679	0.0056716502	0.009227459	0.0079001334	0.0083749181	0.0072177224	0.0074379425	0.0043144769	0.005206732	0.003337898	1
1.1236	0.9447328796	0.3183098862	0.0006545001	0.0031167448	0.0016863767	0.0012632068	0.004789659	0.005144376	0.0028912073	0.0015840177	0.0017956376	0.0075111976	0.0044492448	0.0070886799	0.0042194009	0.0021015265	0.0029872775	0.0022468117	0.0105689848	0.0062122061	0.006535732	0.0089011193	0.0057230982	0.0025136571	0.004404948	0.0013443269	1
1.0916	0.9495926964	0.3183098862	0.0007613166	0.0037139427	0.0014956516	0.001645048	0.0044501901	0.0060041859	0.0023662328	0.0038005428	0.0027674661	0.0067591883	0.0060273443	0.0079750699	0.003034848	0.0045608389	0.0014088394	0.0042281277	0.0091195935	0.0082282139	0.00370941	0.0094249842	0.0033992068	0.0045041387	0.0013819617	0.0068249242	1
1.0936	0.944810071	0.3183098862	0.001496992	0.0016615438	0.0015073082	0.0031519165	0.0038552029	0.0026802177	0.0024693917	0.0008596169	0.0051091206	0.0060016255	0.0063649549	0.0035449387	0.0033669511	0.001379532	0.0027684967	0.0074820613	0.0083469462	0.0087337091	0.0039745438	0.0041581159	0.0041768101	0.0022045463	0.0036478456	0.0075448833	1
1.0936	0.944810071	0.3183098862	0.001496992	0.0016615438	0.0015073082	0.0031519165	0.0038552029	0.0026802177	0.0024693917	0.0008596169	0.0051091206	0.0060016255	0.0063649549	0.0035449387	0.0033669511	0.001379532	0.0027684967	0.0074820613	0.0083469462	0.0087337091	0.0039745438	0.0041581159	0.0041768101	0.0022045463	0.0036478456	0.0075448833	1
1.0963	0.9439116734	0.3183098862	0.0010402836	0.0023376804	0.0008635455	0.0021895804	0.0046940531	0.0037487094	0.0014346579	0.0016510539	0.0035554481	0.0072342444	0.0077737378	0.0049017081	0.0020003425	0.0016926217	0.0033132803	0.0052333216	0.0099491768	0.0105756569	0.0007991704	0.0056267454	0.0025612141	0.0011596982	0.0044321633	0.0036835867	1
1.1308	0.9517163777	0.3183098862	0.0018497158	0.0002931383	0.0013547293	0.0037763003	0.0016906949	0.0001776468	0.0021781405	0.0043821523	0.005838165	0.0023558334	0.0007910677	0.0004275189	0.002877411	0.0058446519	0.002513317	0.0080547587	0.0028403244	0.0013290018	0.0051556141	0.0017554601	0.0033955635	0.006957205	0.0033167983	0.0031305077	1
1.0995	0.9473603731	0.3183098862	0.0019417831	0.0003355568	0.0019033323	0.0039385757	0.0010039488	0.0003917289	0.0030681454	0.001108617	0.0060249007	0.0017712053	0.0026531409	0.0001794513	0.0040841162	0.0012247763	0.0065114285	0.0081918368	0.0028643944	0.0039323781	0.0034851994	0.0004366465	0.0049129558	0.0009655136	0.0086690435	0.0083852917	1
1.1101	0.9448374479	0.3183098862	0.0027312969	0.000366087	0.0020350252	0.0055277476	0.000844672	0.0008198123	0.003261318	0.00435872	0.0084347455	0.0009637523	0.0015908852	0.0016072321	0.0042913744	0.0057661746	0.0041190282	0.0114556066	0.0007930979	0.0023622722	0.0067304266	0.0028928456	0.0050477886	0.006779133	0.0054033657	0.0044126875	1
1.1152	0.9493556854	0.3183098862	0.0017504059	0.0004219375	0.0029739422	0.0034929589	0.0014729152	0.0008295962	0.0047201311	0.0033332174	0.0052228218	0.0023220509	0.0039348811	0.0014279449	0.0060874299	0.0046701704	0.0073768356	0.0069392183	0.0032802067	0.0053483805	0.0079740094	0.002292144	0.0068927862	0.0059854244	0.008905743	0.0027912233	1
1.1026	0.9473603731	0.3183098862	0.0019417831	0.0003355568	0.0019033323	0.0039385757	0.0010039488	0.0003917289	0.0030681454	0.001108617	0.0060249007	0.0017712053	0.0026531409	0.0001794513	0.0040841162	0.0012247763	0.0065114285	0.0081918368	0.0028643944	0.0039323781	0.0034851994	0.0004366465	0.0049129558	0.0009655136	0.0086690435	0.0083852917	1
1.0945	0.9473603731	0.3183098862	0.0019417831	0.0003355568	0.0019033323	0.0039385757	0.0010039488	0.0003917289	0.0030681454	0.001108617	0.0060249007	0.0017712053	0.0026531409	0.0001794513	0.0040841162	0.0012247763	0.0065114285	0.0081918368	0.0028643944	0.0039323781	0.0034851994	0.0004366465	0.0049129558	0.0009655136	0.0086690435	0.0083852917	1
[truncated: 855 more rows]
