# Supplementary material for: A machine learning approach to automatic detection of irregularity in skin lesion border using dermoscopic images
Source: PeerJ Comput Sci. 2020 Jun 29;6:e268. doi: 10.7717/peerj-cs.268 (PMC7924469; doi:10.7717/peerj-cs.268)
Supplement: Supplemental Information 2 [file peerj-cs-06-268-s002.csv]

FD	convexity	z1	z2	z3	z4	z5	z6	z7	z8	z9	z10	z11	z12	z13	z14	z15	z16	z17	z18	z19	z20	z21	z22	z23	z24	z25
1.2658	0.946483888	0.318309886	0.002199462	0.001739872	0.002779444	0.004462927	0.001264443	0.003083531	0.004509551	0.003608705	0.006833703	0.001823039	0.001852024	0.004720185	0.006038978	0.004769536	0.001662273	0.009311665	0.00232777	0.002005359	0.006252192	0.006794854	0.007258945	0.005593689	0.002391455	0.002168369
1.1776	0.842195934	0.318309886	0.002363839	0.001049595	0.002676793	0.004792582	0.000330855	0.001936242	0.004339647	0.004986218	0.007330446	0.000696088	0.002224049	0.003120985	0.005807913	0.006688713	0.004833593	0.009978226	0.001288259	0.002758607	0.006775173	0.004751461	0.00698367	0.008037713	0.006431356	0.004158176
1.1174	0.944046352	0.318309886	0.000301441	0.001745112	0.001427263	0.000641055	0.003093952	0.002856569	0.002544314	0.001486525	0.001058414	0.005043068	0.001555374	0.003878406	0.003905481	0.001821993	0.002763213	0.001573331	0.007422086	0.00215119	0.011846936	0.004754265	0.00559542	0.001876668	0.003548337	0.002201002
1.2072	0.943283759	0.318309886	0.001652734	0.00097231	0.00158351	0.003383762	0.000877944	0.001278845	0.002581443	0.004133235	0.005254498	0.001215375	0.000823768	0.001047572	0.003490652	0.005471795	0.002517596	0.007290636	0.001495988	0.001090189	0.004571632	0.0000229	0.004273174	0.006418309	0.003344292	0.002206265
1.234	0.897066679	0.318309886	0.001230795	0.001062553	0.002472455	0.002572834	0.003958886	0.001738716	0.004203649	0.001668273	0.004126257	0.006237142	0.003923021	0.002368497	0.006048362	0.002265332	0.002316572	0.005961709	0.008809935	0.005495395	0.004384027	0.002935707	0.008028655	0.002781884	0.002755805	0.00366524
1.2706	0.869422623	0.318309886	0.001617782	0.001723604	0.001505807	0.003279772	0.001535828	0.003001428	0.002369933	0.004956951	0.005009312	0.002124872	0.002612866	0.004487503	0.003006445	0.006612838	0.002347914	0.006785981	0.002518744	0.002881057	0.010131623	0.006289991	0.003294261	0.007893378	0.003347875	0.003488647
1.2382	0.896403304	0.318309886	0.001488442	0.000941998	0.001267475	0.003016793	0.002078441	0.001394065	0.001876452	0.002606662	0.00461706	0.003228212	0.004137934	0.001587857	0.002135573	0.003770301	0.009296285	0.006304493	0.004501806	0.00586382	0.006200592	0.001433877	0.002031938	0.005036388	0.010541517	0.00703042
1.2123	0.89312384	0.318309886	0.001307031	0.00248319	0.001764035	0.002636289	0.002524271	0.004261531	0.002728923	0.002273707	0.004002165	0.003938919	0.007939111	0.006218159	0.003345435	0.003239411	0.007767188	0.005401141	0.005520228	0.010928861	0.004108125	0.008410323	0.003420639	0.004259196	0.009201493	0.004347338
1.2649	0.89881501	0.318309886	0.00154073	0.001802701	0.000833444	0.003123175	0.001227822	0.003146203	0.001129688	0.003450194	0.004779277	0.001987683	0.006591499	0.004695099	0.001001821	0.005088302	0.005896962	0.006520539	0.002909939	0.009264392	0.009748903	0.006515144	0.000220559	0.006956944	0.006203089	0.007371791
1.1792	0.902330486	0.318309886	0.001389699	0.001790464	0.001556348	0.002817605	0.001318353	0.003084691	0.002397646	0.002865759	0.004308724	0.001837842	0.005576785	0.004521756	0.002921786	0.004041589	0.009116955	0.005859991	0.002217961	0.00794615	0.008278352	0.006141549	0.002976206	0.005268722	0.01096177	0.003948914
1.2634	0.946483888	0.318309886	0.002199462	0.001739872	0.002779444	0.004462927	0.001264443	0.003083531	0.004509551	0.003608705	0.006833703	0.001823039	0.001852024	0.004720185	0.006038978	0.004769536	0.001662273	0.009311665	0.00232777	0.002005359	0.006252192	0.006794854	0.007258945	0.005593689	0.002391455	0.002168369
1.2161	0.838417392	0.318309886	0.002349154	0.001736663	0.002777974	0.004758128	0.001267139	0.003067348	0.004503666	0.003608763	0.007266004	0.001834123	0.001847088	0.004674349	0.006023162	0.004767149	0.001661589	0.009868343	0.00235641	0.00199079	0.006255421	0.006695415	0.007224871	0.005588568	0.002403819	0.002182089
1.2652	0.950272835	0.318309886	0.001832965	0.001105703	0.002384852	0.003667535	0.002186201	0.001954174	0.003770481	0.002242433	0.005506695	0.00343527	0.004588497	0.002970068	0.004836976	0.003162103	0.005943929	0.007353718	0.004846429	0.006321427	0.009083447	0.004218021	0.005458794	0.004085249	0.007193795	0.001287045
1.1983	0.8425237	0.318309886	0.002834646	0.00032135	0.00220711	0.005737947	0.0000757	0.000319915	0.003546336	0.004419678	0.008758423	0.000434647	0.002085323	0.000024585	0.004686245	0.005844313	0.003942171	0.011901898	0.001148848	0.002806592	0.005796637	0.000880979	0.005546988	0.006864423	0.00522918	0.002527397
1.2928	0.879842329	0.318309886	0.000515595	0.00036721	0.00307821	0.001127862	0.003334702	0.000555014	0.005230648	0.000721392	0.001928162	0.005334431	0.005118608	0.00065593	0.0075214	0.001002486	0.00125852	0.002981175	0.007667783	0.007087461	0.006229452	0.000631832	0.00997922	0.001271274	0.001075672	0.003389162
1.2566	0.946483888	0.318309886	0.002199462	0.001739872	0.002779444	0.004462927	0.001264443	0.003083531	0.004509551	0.003608705	0.006833703	0.001823039	0.001852024	0.004720185	0.006038978	0.004769536	0.001662273	0.009311665	0.00232777	0.002005359	0.006252192	0.006794854	0.007258945	0.005593689	0.002391455	0.002168369
1.2726	0.94699055	0.318309886	0.001038413	0.002330742	0.001798776	0.002146931	0.000916624	0.003491274	0.002966556	0.003560506	0.003385476	0.001334622	0.001569289	0.004031442	0.004084629	0.004696054	0.000980468	0.004790569	0.001734156	0.002024247	0.001022986	0.003653994	0.005128687	0.005465208	0.001264059	0.001686814
1.2658	0.946483888	0.318309886	0.002199462	0.001739872	0.002779444	0.004462927	0.001264443	0.003083531	0.004509551	0.003608705	0.006833703	0.001823039	0.001852024	0.004720185	0.006038978	0.004769536	0.001662273	0.009311665	0.00232777	0.002005359	0.006252192	0.006794854	0.007258945	0.005593689	0.002391455	0.002168369
1.1949	0.919190222	0.318309886	0.002272589	0.001666909	0.002179936	0.004619935	0.000057344	0.002461635	0.003559585	0.003276242	0.007098694	0.000329432	0.001582606	0.002757867	0.004827676	0.004254835	0.001533336	0.009727273	0.000872851	0.001858866	0.002743266	0.002318274	0.005939134	0.004826617	0.002116542	0.000447244
1.2668	0.889788003	0.318309886	0.002191562	0.000299589	0.000861963	0.004411739	0.001997328	0.000484443	0.001435618	0.004873865	0.006674022	0.003004641	0.004080356	0.000657786	0.002059391	0.006574642	0.002875355	0.008959342	0.004040305	0.006044757	0.007208261	0.00083552	0.002872819	0.008021188	0.003849243	0.004909477
1.276	0.80682032	0.318309886	0.001440502	0.001802458	0.001178545	0.002907975	0.00343582	0.003145199	0.00175469	0.002328601	0.004420837	0.005284707	0.007760825	0.004693197	0.00199509	0.003425204	0.006671461	0.005978831	0.007273879	0.010626274	0.005792178	0.006513661	0.001767475	0.004670096	0.007589023	0.003300489
1.1616	0.905306117	0.318309886	0.001600799	0.000310147	0.000869432	0.00324604	0.002001791	0.000537264	0.001485202	0.004886101	0.004962593	0.003058598	0.004042073	0.000805694	0.002197904	0.006580768	0.002857048	0.006739781	0.004197117	0.005910656	0.007238404	0.001151958	0.003131949	0.008004328	0.003856772	0.00483578
1.2449	0.865838973	0.318309886	0.001331112	0.000363228	0.000357715	0.002715316	0.00212612	0.000531498	0.000774852	0.005822669	0.00418786	0.003398962	0.001849334	0.000575988	0.001462243	0.008101111	0.003681193	0.005744903	0.004942552	0.002503204	0.008068889	0.000424766	0.00252197	0.010341174	0.005015338	0.00473687
1.2658	0.946483888	0.318309886	0.002199462	0.001739872	0.002779444	0.004462927	0.001264443	0.003083531	0.004509551	0.003608705	0.006833703	0.001823039	0.001852024	0.004720185	0.006038978	0.004769536	0.001662273	0.009311665	0.00232777	0.002005359	0.006252192	0.006794854	0.007258945	0.005593689	0.002391455	0.002168369
1.2652	0.880188454	0.318309886	0.001835019	0.000389037	0.001472905	0.003718681	0.002769699	0.000661904	0.002540175	0.00463287	0.005683032	0.004240593	0.005402446	0.000946055	0.003755407	0.006258449	0.004391977	0.007724555	0.005810631	0.007704717	0.007580104	0.001228597	0.005220046	0.007650602	0.005699551	0.006679532
1.2038	0.868756934	0.318309886	0.000845585	0.000275916	0.002939481	0.001768442	0.002372197	0.000360456	0.004659682	0.002727022	0.002849006	0.003661208	0.004583295	0.000288305	0.005994153	0.003764546	0.005879846	0.004163478	0.005028755	0.006325188	0.00703465	0.0000144	0.006744591	0.004737654	0.007165629	0.004476179
1.2382	0.884657142	0.318309886	0.001052374	0.005094441	0.000675808	0.002182941	0.003776614	0.008264238	0.001112036	0.002514853	0.003468223	0.005750312	0.004865346	0.011038693	0.001526282	0.002636289	0.001619464	0.004978334	0.007800699	0.00660599	0.003857922	0.013157648	0.00190941	0.002185042	0.002157214	0.007577271
1.1616	0.889144022	0.318309886	0.001639635	0.001665472	0.001161145	0.003409901	0.003498546	0.002700106	0.002037846	0.001075156	0.005436335	0.005469977	0.00587147	0.003601611	0.003064895	0.001556536	0.000485097	0.007825519	0.007643249	0.008073327	0.00327046	0.004282144	0.004293628	0.002227545	0.000182374	0.003585909
1.1893	0.885014558	0.318309886	0.001259389	0.000966912	0.001586494	0.002596373	0.000881103	0.001251312	0.00259879	0.004134508	0.004073896	0.001231002	0.000835981	0.000968359	0.003540653	0.005478104	0.002513753	0.005723264	0.00151841	0.001106421	0.004560527	0.000152241	0.004380465	0.006430545	0.00331083	0.00219675
1.3102	0.886209715	0.318309886	0.001480073	0.000420933	0.001185228	0.002996602	0.002228975	0.000821955	0.001844591	0.002395696	0.004574409	0.003389349	0.005980043	0.001395992	0.002347719	0.003379423	0.008757727	0.00621355	0.004605233	0.008351679	0.008233685	0.002195457	0.0027965	0.004414362	0.010183649	0.003112785
1.2597	0.845917339	0.318309886	0.000359586	0.004373621	0.00000346	0.000686088	0.002058772	0.006860718	0.00000272	0.001930811	0.000950136	0.003054083	0.001805897	0.008666519	0.0000049	0.002465455	0.0000181	0.001130239	0.004011058	0.002360226	0.000299683	0.009455357	0.0000188	0.002665356	0.00005001	0.003869581
1.1842	0.86265587	0.318309886	0.000256528	0.001057791	0.000743042	0.000549718	0.00398356	0.001711133	0.001388923	0.002608598	0.000924803	0.006378648	0.001626925	0.002276393	0.002258791	0.00343429	0.002250462	0.001412119	0.009203118	0.002404996	0.010684636	0.002699959	0.003429822	0.004027452	0.002592438	0.002430071
1.1499	0.89606935	0.318309886	0.000931822	0.000452333	0.005970772	0.001820853	0.001664156	0.000980741	0.009661341	0.00438912	0.002627095	0.002474374	0.002943765	0.001847622	0.012878472	0.006118771	0.008651196	0.003317845	0.003227954	0.003941301	0.007330199	0.003181292	0.01536589	0.007782697	0.009818812	0.008457516
1.3033	0.804257474	0.318309886	0.002801817	0.000364248	0.00203108	0.005667296	0.000845589	0.000810436	0.003241742	0.004359728	0.008639869	0.000973209	0.001608326	0.001580274	0.004234838	0.005777205	0.004125481	0.011720064	0.000820284	0.00243516	0.006748799	0.002833315	0.004920682	0.006811165	0.005458097	0.004439583
1.1511	0.939271349	0.318309886	0.001297436	0.002491472	0.001293557	0.00262862	0.003669881	0.004302932	0.001930293	0.003462338	0.004018387	0.005663225	0.007078525	0.006333974	0.002204036	0.005008485	0.005621351	0.005472355	0.007828076	0.009746292	0.004423707	0.008657897	0.0019563	0.006693314	0.006079121	0.004765878
1.2494	0.868856543	0.318309886	0.001740022	0.001105422	0.001458875	0.003499963	0.001825631	0.001951203	0.002301195	0.001527401	0.005292786	0.002815213	0.008095707	0.002955449	0.002959849	0.002166273	0.007265083	0.007115343	0.003893719	0.011135007	0.003303095	0.004169816	0.003436936	0.002831157	0.008643651	0.001501212
1.1448	0.919856688	0.318309886	0.001069086	0.001053403	0.002082203	0.002178047	0.002006121	0.001688169	0.003531319	0.003729207	0.003347003	0.002941679	0.003605256	0.002208127	0.005082363	0.005028353	0.003473041	0.004554331	0.003839125	0.00533139	0.00730188	0.00254381	0.006801088	0.00614617	0.004727875	0.004222686
1.2512	0.887919043	0.318309886	0.001146208	0.001084788	0.00283436	0.002310069	0.002725781	0.001849063	0.004640168	0.001028911	0.003511124	0.004297245	0.005203685	0.002673783	0.0063186	0.001399509	0.004278396	0.004766003	0.006081395	0.007164696	0.006091583	0.003578578	0.00783068	0.001721382	0.005322926	0.002082988
1.2904	0.904992873	0.318309886	0.001931146	0.000335363	0.001904582	0.003918272	0.001005124	0.000390729	0.003075397	0.00110957	0.005997021	0.001777695	0.00265216	0.000176541	0.004106496	0.001225482	0.006507317	0.008159823	0.002881856	0.003918196	0.003485052	0.000443157	0.004965688	0.000964969	0.008655911	0.00838078
1.2363	0.917312148	0.318309886	0.000391008	0.004397914	0.002725329	0.000881667	0.003280979	0.007104142	0.004468703	0.002604956	0.001574708	0.004992824	0.007388414	0.009422387	0.006094158	0.00271487	0.005666109	0.002565684	0.006750719	0.010000339	0.004634797	0.011107232	0.007540708	0.001829725	0.00698469	0.010340245
1.1389	0.905510033	0.318309886	0.000678157	0.003715592	0.001954532	0.001452785	0.003349825	0.006013303	0.003119133	0.005673241	0.002430114	0.005106853	0.005679362	0.00800419	0.004064848	0.007241938	0.004528027	0.003718203	0.006909793	0.007775038	0.000964527	0.009497307	0.004687384	0.008059343	0.00533614	0.009743959
1.1476	0.943368415	0.318309886	0.001227668	0.000247475	0.003898179	0.002412659	0.002484172	0.000220503	0.006214914	0.004272047	0.003516737	0.003797603	0.00396006	0.0000942	0.008071834	0.005971149	0.004016241	0.004511425	0.005199816	0.005373416	0.00554421	0.000807576	0.009221494	0.007623739	0.004081915	0.003084292
1.2548	0.874364901	0.318309886	0.001991826	0.000432435	0.000580553	0.004025329	0.001826528	0.000879896	0.000709332	0.002412905	0.006133482	0.002872668	0.00468355	0.001559833	0.000464931	0.003538544	0.006886513	0.008330986	0.004067939	0.006645865	0.009532687	0.002550315	0.00077531	0.004809391	0.007496693	0.00774597
1.136	0.913566925	0.318309886	0.001584448	0.000971831	0.000928661	0.003324635	0.004698999	0.001535748	0.001486127	0.001889583	0.005363474	0.007262303	0.004998199	0.001953628	0.001955601	0.002674451	0.001144175	0.007813828	0.010018529	0.006912373	0.002474446	0.002131638	0.002315833	0.003580077	0.001556489	0.006568038
1.2019	0.898986184	0.318309886	0.001765213	0.000301583	0.002982575	0.00368167	0.003077329	0.000488048	0.00505468	0.001770653	0.005884546	0.004840529	0.003744339	0.000642196	0.007241457	0.002293823	0.001114986	0.008473001	0.006810412	0.005261069	0.006729215	0.00073328	0.009565023	0.002616648	0.001365012	0.003145484
1.1547	0.931760946	0.318309886	0.001254046	0.001638261	0.000935867	0.002634767	0.004948572	0.002557342	0.001597954	0.001873274	0.004259297	0.007597237	0.006592197	0.00317449	0.002313717	0.002241516	0.002156258	0.006222941	0.010405071	0.008972597	0.002668498	0.003292105	0.003096853	0.002713803	0.002827126	0.005653435
1.1509	0.903079393	0.318309886	0.001070915	0.003705944	0.001903163	0.002226725	0.003605159	0.005961438	0.003150799	0.001897703	0.003555181	0.005512113	0.005702644	0.007844051	0.004363028	0.001742366	0.002125585	0.005142621	0.007505268	0.007751955	0.003951295	0.00911293	0.005519233	0.000740108	0.002831527	0.006684442
