# Supplementary material for: A machine learning approach to automatic detection of irregularity in skin lesion border using dermoscopic images
Source: PeerJ Comput Sci. 2020 Jun 29;6:e268. doi: 10.7717/peerj-cs.268 (PMC7924469; doi:10.7717/peerj-cs.268)
Supplement: Supplemental Information 3 [file peerj-cs-06-268-s003.m]

% check the neighbourhood of the ambiguous pixels in order to assign them
% to the appropriate cluster
function ret = ambiguous_cluster(m)
   if (m(2,2))<0
       [a,b]=hist(m([1:4 6:9]),length(unique(m)));
       if(length(unique(a(a~=0))))~=1
       most_frequent_value=mode(m(:));
       ret=most_frequent_value;
       else if(length(unique(a(a~=0))))==1
       ret=m(2,2)*-1;
       end
       end
   end
   
   if (m(2,2))> 0
        ret = m(2,2);
       end
end
