# Supplementary material for: A machine learning approach to automatic detection of irregularity in skin lesion border using dermoscopic images
Source: PeerJ Comput Sci. 2020 Jun 29;6:e268. doi: 10.7717/peerj-cs.268 (PMC7924469; doi:10.7717/peerj-cs.268)
Supplement: Supplemental Information 5 [file peerj-cs-06-268-s005.m]

D = '/Users/abder/Downloads/test-smoothed';
S = dir(fullfile(D,'*.png')); 
for k = 1:numel(S)
    F = fullfile(D,S(k).name);
    disp(F);
    I = imread(F);
    I4 = edge(I,'Canny');
    imwrite(I4,strcat('/Users/abder/Downloads/test-smoothed-edges/',S(k).name));
end
