# Supplementary material for: A machine learning approach to automatic detection of irregularity in skin lesion border using dermoscopic images
Source: PeerJ Comput Sci. 2020 Jun 29;6:e268. doi: 10.7717/peerj-cs.268 (PMC7924469; doi:10.7717/peerj-cs.268)
Supplement: Supplemental Information 7 [file peerj-cs-06-268-s007.py]

import cv2
import numpy as np
from scipy.spatial.qhull import ConvexHull
from scipy.spatial.distance import euclidean
import sys
import csv
import mahotas
import os
from natsort import natsorted, ns

# path to the segmented images
path = '/home/abder/Desktop/segmented-images/irregular'
moments_list = []
i = 1

for root, dirs, files in os.walk(path):
	sortedFiles = natsorted(files)
	for file in sortedFiles[0:]:
		src = cv2.imread(root + '/' + file)
		# convert image to gray scale
		gray = cv2.cvtColor(src, cv2.COLOR_BGR2GRAY)

		# binary thresholding of the image
		ret, thresh = cv2.threshold(gray, 200, 255, cv2.THRESH_BINARY)

		# find contours
		im2, contours, hierarchy = cv2.findContours(thresh, cv2.RETR_TREE, cv2.CHAIN_APPROX_SIMPLE)

		contours = np.squeeze(contours)

		shape = np.shape(contours)

		# zernike moments
		moments = mahotas.features.zernike_moments(gray,21)
		moments_list.append(moments)
		hull = ConvexHull(contours,qhull_options='QJn')
		vertices = hull.vertices.tolist() + [hull.vertices[0]]
		convex_hull_perimeter = np.sum([euclidean(x,y) for x, y in zip(contours[vertices], contours[vertices][1:])])

		lesion_perimeter = cv2.arcLength(contours,True)

		# convexity
		print(convex_hull_perimeter/lesion_perimeter)
		i = i + 1

with open('zernike.csv','w') as f1:
	writer = csv.writer(f1, delimiter='\t',lineterminator='\n',)
	for m in moments_list:
		writer.writerow(m)
