# Supplementary material for: A machine learning approach to automatic detection of irregularity in skin lesion border using dermoscopic images
Source: PeerJ Comput Sci. 2020 Jun 29;6:e268. doi: 10.7717/peerj-cs.268 (PMC7924469; doi:10.7717/peerj-cs.268)
Supplement: Supplemental Information 9 [file peerj-cs-06-268-s009.py]

from keras.layers import (Conv2D, Flatten, Lambda, Dense, concatenate,
                         Dropout, Input )
from keras.models import Model
from keras import optimizers
from sklearn import preprocessing
from sklearn.model_selection import train_test_split
import pandas as pd
import numpy as np
import matplotlib
import cv2
import os

# Force matplotlib to not use any Xwindows backend
matplotlib.use('Agg')
import matplotlib.pyplot as plt

def label_img(img):
    word_label = img.split('.')[-2]
    if word_label == 'r':
        return 1
    elif word_label == 'i':
        return 0

train_directory_edges = '/project/6012565/abder/melanoma-border-irregularity/train'
test_directory_edges = '/project/6012565/abder/melanoma-border-irregularity/test'
train_df = pd.read_csv('/project/6012565/abder/melanoma-border-irregularity/train.csv')
test_df = pd.read_csv('/project/6012565/abder/melanoma-border-irregularity/test.csv')
images_original = []
images_edge = []
test_images_edge = []
predictions_list = []
y = []
y_test = []
number_of_test_images = 0

df_train = pd.DataFrame(train_df)
df_test = pd.DataFrame(test_df)

# Feature Scaling
from sklearn.preprocessing import StandardScaler
sc = StandardScaler()
train_df = sc.fit_transform(train_df)
test_df = sc.transform(test_df)


border_irregularity_features = df_train.iloc[:,0:12].values
test_border_irregularity_features = df_test.iloc[:,0:12].values

for root, dirs, files in os.walk(train_directory_edges):
    sortedFiles = sorted(files, key=lambda x:int(x.split('.')[0]))
    for file in sortedFiles[0:]:
        image_edge = cv2.imread(root + '/' + file)
        image_edge = cv2.cvtColor(image_edge, cv2.COLOR_BGR2GRAY)
        images_edge.append(image_edge)
        label = label_img(file)
        y.append(label)

images_edge = np.array(images_edge)
images_edge = np.expand_dims(images_edge, axis=-1) 

image_input_edge = Input(shape=(512,512,1))
features_input = Input(shape=(12,))

input_layer_edge = Conv2D(32,(5,5), activation='relu')(image_input_edge)
cov1_edge = Conv2D(24,(5,5),activation='relu',subsample=(2,2))(input_layer_edge)
cov2_edge = Conv2D(36,(5,5),activation='relu',subsample=(2,2))(cov1_edge)
cov3_edge = Conv2D(48,(5,5),activation='relu',subsample=(2,2))(cov2_edge)
cov4_edge = Conv2D(64,(5,5),activation='relu')(cov3_edge)
cov5_edge = Conv2D(64,(3,3),activation='relu')(cov4_edge)
flatten_edge = Flatten()(cov5_edge)

merge = concatenate([flatten_edge,features_input])

d1 = Dense(100, activation='relu')(merge)
out = Dense(1,activation='sigmoid')(d1)

model = Model(inputs=[image_input_edge,features_input], outputs=[out])
optimizer = optimizers.Adam(lr=0.0001)
model.compile(loss='binary_crossentropy', optimizer=optimizer, metrics=['accuracy'])

history = model.fit([images_edge,border_irregularity_features],y, epochs=10, batch_size=1, validation_split=0.33)

# save the model
model.save('regular-irregular.h5')

# generate accuracy and loss curves for the training process (history of accuracy and loss)
accuracy = history.history['acc']
val_acc = history.history['val_acc']
loss = history.history['loss']
val_loss = history.history['val_loss']

number_of_epochs = range(1,len(accuracy)+1)

plt.plot(number_of_epochs, accuracy, 'r', label='Training accuracy')
plt.plot(number_of_epochs, val_acc, 'g', label='Validation accuracy')
plt.title('Training and validation accuracy')
plt.legend()
plt.savefig('accuracy.png')

plt.close()

plt.plot(number_of_epochs, loss, 'r', label='Training loss')
plt.plot(number_of_epochs, val_loss, 'g', label='Validation loss')
plt.title('Training and validation loss')
plt.legend()
plt.savefig('loss.png')

plt.close()

# evaluate the model
scores = model.evaluate([images_edge,border_irregularity_features],y)
print("\n%s: %.2f%%" % (model.metrics_names[1], scores[1]*100))

# calculate predictions
predictions = model.predict([images_edge,border_irregularity_features])
# round predictions
rounded = [round(x[0]) for x in predictions]

prediction = pd.DataFrame(rounded,columns=['predictions']).to_csv('prediction.csv')

matching = 0
# compare the values of two lists assuming the lists are of the same length
for i in range(len(rounded)):
    if rounded[i]==y[i]:
        matching = matching + 1

# test the model
for root, dirs, files in os.walk(test_directory_edges):
    sortedFiles = sorted(files, key=lambda x:int(x.split('.')[0]))
    for file in sortedFiles[0:]:
        img = cv2.imread(root + '/' + file)
        img = cv2.cvtColor(img, cv2.COLOR_BGR2GRAY)
        test_images_edge.append(img)
        test_label = label_img(file)
        y_test.append(test_label)
        number_of_test_images = number_of_test_images + 1

test_images_edge = np.array(test_images_edge)
test_images_edge = test_images_edge.reshape((47,512,512,1))

test_predictions = model.predict([test_images_edge,test_border_irregularity_features])

# round predictions
test_rounded = [round(x[0]) for x in test_predictions]

test_prediction = pd.DataFrame(test_rounded,columns=['predictions']).to_csv('test_prediction.csv')
