# Supplementary material for: A machine learning approach to automatic detection of irregularity in skin lesion border using dermoscopic images
Source: PeerJ Comput Sci. 2020 Jun 29;6:e268. doi: 10.7717/peerj-cs.268 (PMC7924469; doi:10.7717/peerj-cs.268)
Supplement: Supplemental Information 12 [file peerj-cs-06-268-s012.m]

function ret = sFunction(x)
a=0;
b=0.5;
c=1;
if x<=a
    ret=0;
end

if a<x<=b
    ret=0.5*(x-a/b-a)^2;
end

if b<x<=c
    ret=1-0.5*(x-c/c-b)^2;
end

if x>c
    ret=1;
end
end
