# Supplementary material for: A machine learning approach to automatic detection of irregularity in skin lesion border using dermoscopic images
Source: PeerJ Comput Sci. 2020 Jun 29;6:e268. doi: 10.7717/peerj-cs.268 (PMC7924469; doi:10.7717/peerj-cs.268)
Supplement: Supplemental Information 13 [file peerj-cs-06-268-s013.py]

# linear algebra
import numpy as np 

# data processing
import pandas as pd 

# data visualization
import seaborn as sns
from matplotlib import pyplot as plt
from matplotlib import style

# Algorithms
from sklearn import linear_model
from sklearn.linear_model import LogisticRegression
from sklearn.ensemble import RandomForestClassifier
from sklearn.linear_model import Perceptron
from sklearn.naive_bayes import GaussianNB

test_df = pd.read_csv('/home/abder/Desktop/testing.csv')
train_df = pd.read_csv('/home/abder/Desktop/training.csv')


X_train = train_df.drop('label', axis=1)
Y_train = train_df['label']

X_test  = test_df.copy()

# Gaussian Naive Bayes
gaussian = GaussianNB()
model = gaussian.fit(X_train, Y_train) 
Y_pred_probabilities = model.predict_proba(X_test)
Y_pred = model.predict(X_test)  
acc_gaussian = round(gaussian.score(X_train, Y_train) * 100, 2)

#print('accuracy')
#print(acc_gaussian)

#print('prediction probabilities')
#print Y_pred_probabilities
#print Y_pred_probabilities[:,1]

pred_probabilities_csv = pd.DataFrame(Y_pred_probabilities[:,1], columns=['predictions']).to_csv('prediction_probabilities.csv')

print('predictions')
print(np.transpose(Y_pred))
