# Supplementary material for: A machine learning approach to automatic detection of irregularity in skin lesion border using dermoscopic images
Source: PeerJ Comput Sci. 2020 Jun 29;6:e268. doi: 10.7717/peerj-cs.268 (PMC7924469; doi:10.7717/peerj-cs.268)
Supplement: Supplemental Information 14 [file peerj-cs-06-268-s014.m]

function ret = ambiguous_pixels(m)
if (m(2,2))==260
ret=[255,0,0];
else
    ret = m(2,2);
end
end
